# Supplementary material for: Pulsed electrosynthesis orthogonally optimizes C‒N coupling and hydrogenation for amine production with a molecular catalyst
Source: Nat Commun. 2026 May 4;17:4027. doi: 10.1038/s41467-026-72678-0 (PMC13139404; doi:10.1038/s41467-026-72678-0)
Supplement: Supplementary file 3 — Supplementary Data 1 [file 41467_2026_72678_MOESM3_ESM.zip]

Archive with 49 entries (23 files):
- Supplementary Data 1/
- Supplementary Data 1/10nm-CNT-CoPc/
- Supplementary Data 1/10nm-CNT-CoPc/CONTCAR
- Supplementary Data 1/C1 pathway/
- Supplementary Data 1/C1 pathway/CH2NOH/
- Supplementary Data 1/C1 pathway/CH2NOH/CONTCAR
- Supplementary Data 1/C1 pathway/CH3NH/
- Supplementary Data 1/C1 pathway/CH3NH/CONTCAR
- Supplementary Data 1/C1 pathway/CH3NH2/
- Supplementary Data 1/C1 pathway/CH3NH2/CONTCAR
- Supplementary Data 1/C1 pathway/CH3NHOH/
- Supplementary Data 1/C1 pathway/CH3NHOH/CONTCAR
- Supplementary Data 1/C1 pathway/CH3NOH/
- Supplementary Data 1/C1 pathway/CH3NOH/CONTCAR
- Supplementary Data 1/C1 pathway/CHO/
- Supplementary Data 1/C1 pathway/CHO/CONTCAR
- Supplementary Data 1/C1 pathway/CO/
- Supplementary Data 1/C1 pathway/CO/CONTCAR
- Supplementary Data 1/C1 pathway/COOH/
- Supplementary Data 1/C1 pathway/COOH/CONTCAR
- Supplementary Data 1/C1 pathway/HCHO/
- Supplementary Data 1/C1 pathway/HCHO/CONTCAR
- Supplementary Data 1/C1 pathway/NH2OH/
- Supplementary Data 1/C1 pathway/NH2OH/CONTCAR
- Supplementary Data 1/C1 pathway/NHO/
- Supplementary Data 1/C1 pathway/NHO/CONTCAR
- Supplementary Data 1/C1 pathway/NHOH/
- Supplementary Data 1/C1 pathway/NHOH/CONTCAR
- Supplementary Data 1/C1 pathway/NO/
- Supplementary Data 1/C1 pathway/NO/CONTCAR
- Supplementary Data 1/C1 pathway/NO2/
- Supplementary Data 1/C1 pathway/NO2/CONTCAR
- Supplementary Data 1/C1 pathway/NO2OH/
- Supplementary Data 1/C1 pathway/NO2OH/CONTCAR
- Supplementary Data 1/C1 pathway/NO3/
- Supplementary Data 1/C1 pathway/NO3/CONTCAR
- Supplementary Data 1/C1 pathway/NOOH/
- Supplementary Data 1/C1 pathway/NOOH/CONTCAR
- Supplementary Data 1/C2 pathway/
- Supplementary Data 1/C2 pathway/CH2NCH2OH/
- Supplementary Data 1/C2 pathway/CH2NCH2OH/CONTCAR
- Supplementary Data 1/C2 pathway/CH2NH/
- Supplementary Data 1/C2 pathway/CH2NH/CONTCAR
- Supplementary Data 1/C2 pathway/CH2NOH-CH2O-unstable/
- Supplementary Data 1/C2 pathway/CH2NOH-CH2O-unstable/CONTCAR
- Supplementary Data 1/C2 pathway/CH3NHCH2OH/
- Supplementary Data 1/C2 pathway/CH3NHCH2OH/CONTCAR
- Supplementary Data 1/C2 pathway/CH3NOHCH2OH/
- Supplementary Data 1/C2 pathway/CH3NOHCH2OH/CONTCAR
