# Supplementary material for: Pulsed electrosynthesis orthogonally optimizes C‒N coupling and hydrogenation for amine production with a molecular catalyst
Source: Nat Commun. 2026 May 4;17:4027. doi: 10.1038/s41467-026-72678-0 (PMC13139404; doi:10.1038/s41467-026-72678-0)
Supplement: Supplementary file 3 — Supplementary Data 1 [file 41467_2026_72678_MOESM3_ESM.zip › Supplementary Data 1/C1 pathway/CH3NH2/CONTCAR]

 CONTCAR                                
   1.00000000000000     
    35.0000000000000000    0.0000000000000000    0.0000000000000000
     0.0000000000000000   25.5599994658999989    0.0000000000000000
     0.0000000000000000    0.0000000000000000   30.0000000000000000
   C    H    Co   N 
   285    21     1     9
Selective dynamics
Direct
  0.8416600230000029  0.9109399909999993  0.3522599940000006   F   F   F
  0.8416600230000029  0.9664999840000021  0.3522599940000006   F   F   F
  0.8090699910000012  0.9942799809999983  0.3675700129999981   F   F   F
  0.8090699910000012  0.0498300009999966  0.3675700129999981   F   F   F
  0.7759699819999994  0.9109399909999993  0.3813300130000030   F   F   F
  0.7759699819999994  0.9664999840000021  0.3813300130000030   F   F   F
  0.7424299719999965  0.9942799809999983  0.3935199980000021   F   F   F
  0.7424299719999965  0.0498300009999966  0.3935199980000021   F   F   F
  0.7084900139999988  0.9109399909999993  0.4041300120000031   F   F   F
  0.7084900139999988  0.9664999840000021  0.4041300120000031   F   F   F
  0.6742200260000004  0.9942799809999983  0.4131299849999976   F   F   F
  0.6742200260000004  0.0498300009999966  0.4131299849999976   F   F   F
  0.6396600010000029  0.9109399909999993  0.4205200079999969   F   F   F
  0.6396600010000029  0.9664999840000021  0.4205200079999969   F   F   F
  0.6048700209999964  0.9942799809999983  0.4262799919999978   F   F   F
  0.6048700209999964  0.0498300009999966  0.4262799919999978   F   F   F
  0.5699200030000000  0.9109399909999993  0.4304000139999999   F   F   F
  0.5699200030000000  0.9664999840000021  0.4304000139999999   F   F   F
  0.5348500010000024  0.9942799809999983  0.4328800139999984   F   F   F
  0.5348500010000024  0.0498300009999966  0.4328800139999984   F   F   F
  0.4997200070000005  0.9109399909999993  0.4336999949999978   F   F   F
  0.4997200070000005  0.9664999840000021  0.4336999949999978   F   F   F
  0.4645999970000005  0.9942799809999983  0.4328800139999984   F   F   F
  0.4645999970000005  0.0498300009999966  0.4328800139999984   F   F   F
  0.4295299950000029  0.9109399909999993  0.4304000139999999   F   F   F
  0.4295299950000029  0.9664999840000021  0.4304000139999999   F   F   F
  0.3945699929999975  0.9942799809999983  0.4262799919999978   F   F   F
  0.3945699929999975  0.0498300009999966  0.4262799919999978   F   F   F
  0.3597899970000000  0.9109399909999993  0.4205200079999969   F   F   F
  0.3597899970000000  0.9664999840000021  0.4205200079999969   F   F   F
  0.3252300019999979  0.9942799809999983  0.4131299849999976   F   F   F
  0.3252300019999979  0.0498300009999966  0.4131299849999976   F   F   F
  0.2909500000000023  0.9109399909999993  0.4041300120000031   F   F   F
  0.2909500000000023  0.9664999840000021  0.4041300120000031   F   F   F
  0.2570199970000004  0.9942799809999983  0.3935199980000021   F   F   F
  0.2570199970000004  0.0498300009999966  0.3935199980000021   F   F   F
  0.2234700019999991  0.9109399909999993  0.3813300130000030   F   F   F
  0.2234700019999991  0.9664999840000021  0.3813300130000030   F   F   F
  0.1903800070000017  0.9942799809999983  0.3675700129999981   F   F   F
  0.1903800070000017  0.0498300009999966  0.3675700129999981   F   F   F
  0.1577900050000025  0.9109399909999993  0.3522599940000006   F   F   F
  0.1577900050000025  0.9664999840000021  0.3522599940000006   F   F   F
  0.8416600230000029  0.7442799809999983  0.3522599940000006   F   F   F
  0.8416600230000029  0.7998300189999981  0.3522599940000006   F   F   F
  0.8090699910000012  0.8276100160000013  0.3675700129999981   F   F   F
  0.8090699910000012  0.8831599949999998  0.3675700129999981   F   F   F
  0.7759699819999994  0.7442799809999983  0.3813300130000030   F   F   F
  0.7759699819999994  0.7998300189999981  0.3813300130000030   F   F   F
  0.7424299719999965  0.8276100160000013  0.3935199980000021   F   F   F
  0.7424299719999965  0.8831599949999998  0.3935199980000021   F   F   F
  0.7084900139999988  0.7442799809999983  0.4041300120000031   F   F   F
  0.7084900139999988  0.7998300189999981  0.4041300120000031   F   F   F
  0.6742200260000004  0.8276100160000013  0.4131299849999976   F   F   F
  0.6742200260000004  0.8831599949999998  0.4131299849999976   F   F   F
  0.6396600010000029  0.7442799809999983  0.4205200079999969   F   F   F
  0.6396600010000029  0.7998300189999981  0.4205200079999969   F   F   F
  0.6048700209999964  0.8276100160000013  0.4262799919999978   F   F   F
  0.6048700209999964  0.8831599949999998  0.4262799919999978   F   F   F
  0.5699200030000000  0.7442799809999983  0.4304000139999999   F   F   F
  0.5699200030000000  0.7998300189999981  0.4304000139999999   F   F   F
  0.5348500010000024  0.8276100160000013  0.4328800139999984   F   F   F
  0.5348500010000024  0.8831599949999998  0.4328800139999984   F   F   F
  0.4997200070000005  0.7442799809999983  0.4336999949999978   F   F   F
  0.4997200070000005  0.7998300189999981  0.4336999949999978   F   F   F
  0.4645999970000005  0.8276100160000013  0.4328800139999984   F   F   F
  0.4645999970000005  0.8831599949999998  0.4328800139999984   F   F   F
  0.4295299950000029  0.7442799809999983  0.4304000139999999   F   F   F
  0.4295299950000029  0.7998300189999981  0.4304000139999999   F   F   F
  0.3945699929999975  0.8276100160000013  0.4262799919999978   F   F   F
  0.3945699929999975  0.8831599949999998  0.4262799919999978   F   F   F
  0.3597899970000000  0.7442799809999983  0.4205200079999969   F   F   F
  0.3597899970000000  0.7998300189999981  0.4205200079999969   F   F   F
  0.3252300019999979  0.8276100160000013  0.4131299849999976   F   F   F
  0.3252300019999979  0.8831599949999998  0.4131299849999976   F   F   F
  0.2909500000000023  0.7442799809999983  0.4041300120000031   F   F   F
  0.2909500000000023  0.7998300189999981  0.4041300120000031   F   F   F
  0.2570199970000004  0.8276100160000013  0.3935199980000021   F   F   F
  0.2570199970000004  0.8831599949999998  0.3935199980000021   F   F   F
  0.2234700019999991  0.7442799809999983  0.3813300130000030   F   F   F
  0.2234700019999991  0.7998300189999981  0.3813300130000030   F   F   F
  0.1903800070000017  0.8276100160000013  0.3675700129999981   F   F   F
  0.1903800070000017  0.8831599949999998  0.3675700129999981   F   F   F
  0.1577900050000025  0.7442799809999983  0.3522599940000006   F   F   F
  0.1577900050000025  0.7998300189999981  0.3522599940000006   F   F   F
  0.8416600230000029  0.5776100160000013  0.3522599940000006   F   F   F
  0.8416600230000029  0.6331599949999998  0.3522599940000006   F   F   F
  0.8090699910000012  0.6609399909999993  0.3675700129999981   F   F   F
  0.8090699910000012  0.7164999840000021  0.3675700129999981   F   F   F
  0.7759699819999994  0.5776100160000013  0.3813300130000030   F   F   F
  0.7759699819999994  0.6331599949999998  0.3813300130000030   F   F   F
  0.7424299719999965  0.6609399909999993  0.3935199980000021   F   F   F
  0.7424299719999965  0.7164999840000021  0.3935199980000021   F   F   F
  0.7084900139999988  0.5776100160000013  0.4041300120000031   F   F   F
  0.7084900139999988  0.6331599949999998  0.4041300120000031   F   F   F
  0.6742200260000004  0.6609399909999993  0.4131299849999976   F   F   F
  0.6742200260000004  0.7164999840000021  0.4131299849999976   F   F   F
  0.6396600010000029  0.5776100160000013  0.4205200079999969   F   F   F
  0.6396600010000029  0.6331599949999998  0.4205200079999969   F   F   F
  0.6048700209999964  0.6609399909999993  0.4262799919999978   F   F   F
  0.6048700209999964  0.7164999840000021  0.4262799919999978   F   F   F
  0.5699200030000000  0.5776100160000013  0.4304000139999999   F   F   F
  0.5699200030000000  0.6331599949999998  0.4304000139999999   F   F   F
  0.5348500010000024  0.6609399909999993  0.4328800139999984   F   F   F
  0.5348500010000024  0.7164999840000021  0.4328800139999984   F   F   F
  0.4997200070000005  0.5776100160000013  0.4336999949999978   F   F   F
  0.4997200070000005  0.6331599949999998  0.4336999949999978   F   F   F
  0.4645999970000005  0.6609399909999993  0.4328800139999984   F   F   F
  0.4645999970000005  0.7164999840000021  0.4328800139999984   F   F   F
  0.4295299950000029  0.5776100160000013  0.4304000139999999   F   F   F
  0.4295299950000029  0.6331599949999998  0.4304000139999999   F   F   F
  0.3945699929999975  0.6609399909999993  0.4262799919999978   F   F   F
  0.3945699929999975  0.7164999840000021  0.4262799919999978   F   F   F
  0.3597899970000000  0.5776100160000013  0.4205200079999969   F   F   F
  0.3597899970000000  0.6331599949999998  0.4205200079999969   F   F   F
  0.3252300019999979  0.6609399909999993  0.4131299849999976   F   F   F
  0.3252300019999979  0.7164999840000021  0.4131299849999976   F   F   F
  0.2909500000000023  0.5776100160000013  0.4041300120000031   F   F   F
  0.2909500000000023  0.6331599949999998  0.4041300120000031   F   F   F
  0.2570199970000004  0.6609399909999993  0.3935199980000021   F   F   F
  0.2570199970000004  0.7164999840000021  0.3935199980000021   F   F   F
  0.2234700019999991  0.5776100160000013  0.3813300130000030   F   F   F
  0.2234700019999991  0.6331599949999998  0.3813300130000030   F   F   F
  0.1903800070000017  0.6609399909999993  0.3675700129999981   F   F   F
  0.1903800070000017  0.7164999840000021  0.3675700129999981   F   F   F
  0.1577900050000025  0.5776100160000013  0.3522599940000006   F   F   F
  0.1577900050000025  0.6331599949999998  0.3522599940000006   F   F   F
  0.8416600230000029  0.4109399909999993  0.3522599940000006   F   F   F
  0.8416600230000029  0.4665000139999975  0.3522599940000006   F   F   F
  0.8090699910000012  0.4942800099999971  0.3675700129999981   F   F   F
  0.8090699910000012  0.5498300189999981  0.3675700129999981   F   F   F
  0.7759699819999994  0.4109399909999993  0.3813300130000030   F   F   F
  0.7759699819999994  0.4665000139999975  0.3813300130000030   F   F   F
  0.7424299719999965  0.4942800099999971  0.3935199980000021   F   F   F
  0.7424299719999965  0.5498300189999981  0.3935199980000021   F   F   F
  0.7084900139999988  0.4109399909999993  0.4041300120000031   F   F   F
  0.7084900139999988  0.4665000139999975  0.4041300120000031   F   F   F
  0.6742200260000004  0.4942800099999971  0.4131299849999976   F   F   F
  0.6742200260000004  0.5498300189999981  0.4131299849999976   F   F   F
  0.6396600010000029  0.4109399909999993  0.4205200079999969   F   F   F
  0.6396600010000029  0.4665000139999975  0.4205200079999969   F   F   F
  0.6048700209999964  0.4942800099999971  0.4262799919999978   F   F   F
  0.6048700209999964  0.5498300189999981  0.4262799919999978   F   F   F
  0.5699200030000000  0.4109399909999993  0.4304000139999999   F   F   F
  0.5699200030000000  0.4665000139999975  0.4304000139999999   F   F   F
  0.5348500010000024  0.4942800099999971  0.4328800139999984   F   F   F
  0.5348500010000024  0.5498300189999981  0.4328800139999984   F   F   F
  0.4997200070000005  0.4109399909999993  0.4336999949999978   F   F   F
  0.4997200070000005  0.4665000139999975  0.4336999949999978   F   F   F
  0.4645999970000005  0.4942800099999971  0.4328800139999984   F   F   F
  0.4645999970000005  0.5498300189999981  0.4328800139999984   F   F   F
  0.4295299950000029  0.4109399909999993  0.4304000139999999   F   F   F
  0.4295299950000029  0.4665000139999975  0.4304000139999999   F   F   F
  0.3945699929999975  0.4942800099999971  0.4262799919999978   F   F   F
  0.3945699929999975  0.5498300189999981  0.4262799919999978   F   F   F
  0.3597899970000000  0.4109399909999993  0.4205200079999969   F   F   F
  0.3597899970000000  0.4665000139999975  0.4205200079999969   F   F   F
  0.3252300019999979  0.4942800099999971  0.4131299849999976   F   F   F
  0.3252300019999979  0.5498300189999981  0.4131299849999976   F   F   F
  0.2909500000000023  0.4109399909999993  0.4041300120000031   F   F   F
  0.2909500000000023  0.4665000139999975  0.4041300120000031   F   F   F
  0.2570199970000004  0.4942800099999971  0.3935199980000021   F   F   F
  0.2570199970000004  0.5498300189999981  0.3935199980000021   F   F   F
  0.2234700019999991  0.4109399909999993  0.3813300130000030   F   F   F
  0.2234700019999991  0.4665000139999975  0.3813300130000030   F   F   F
  0.1903800070000017  0.4942800099999971  0.3675700129999981   F   F   F
  0.1903800070000017  0.5498300189999981  0.3675700129999981   F   F   F
  0.1577900050000025  0.4109399909999993  0.3522599940000006   F   F   F
  0.1577900050000025  0.4665000139999975  0.3522599940000006   F   F   F
  0.8416600230000029  0.2442799960000031  0.3522599940000006   F   F   F
  0.8416600230000029  0.2998299899999992  0.3522599940000006   F   F   F
  0.8090699910000012  0.3276099859999988  0.3675700129999981   F   F   F
  0.8090699910000012  0.3831599949999998  0.3675700129999981   F   F   F
  0.7759699819999994  0.2442799960000031  0.3813300130000030   F   F   F
  0.7759699819999994  0.2998299899999992  0.3813300130000030   F   F   F
  0.7424299719999965  0.3276099859999988  0.3935199980000021   F   F   F
  0.7424299719999965  0.3831599949999998  0.3935199980000021   F   F   F
  0.7084900139999988  0.2442799960000031  0.4041300120000031   F   F   F
  0.7084900139999988  0.2998299899999992  0.4041300120000031   F   F   F
  0.6742200260000004  0.3276099859999988  0.4131299849999976   F   F   F
  0.6742200260000004  0.3831599949999998  0.4131299849999976   F   F   F
  0.6396600010000029  0.2442799960000031  0.4205200079999969   F   F   F
  0.6396600010000029  0.2998299899999992  0.4205200079999969   F   F   F
  0.6048700209999964  0.3276099859999988  0.4262799919999978   F   F   F
  0.6048700209999964  0.3831599949999998  0.4262799919999978   F   F   F
  0.5699200030000000  0.2442799960000031  0.4304000139999999   F   F   F
  0.5699200030000000  0.2998299899999992  0.4304000139999999   F   F   F
  0.5348500010000024  0.3276099859999988  0.4328800139999984   F   F   F
  0.5348500010000024  0.3831599949999998  0.4328800139999984   F   F   F
  0.4997200070000005  0.2442799960000031  0.4336999949999978   F   F   F
  0.4997200070000005  0.2998299899999992  0.4336999949999978   F   F   F
  0.4645999970000005  0.3276099859999988  0.4328800139999984   F   F   F
  0.4645999970000005  0.3831599949999998  0.4328800139999984   F   F   F
  0.4295299950000029  0.2442799960000031  0.4304000139999999   F   F   F
  0.4295299950000029  0.2998299899999992  0.4304000139999999   F   F   F
  0.3945699929999975  0.3276099859999988  0.4262799919999978   F   F   F
  0.3945699929999975  0.3831599949999998  0.4262799919999978   F   F   F
  0.3597899970000000  0.2442799960000031  0.4205200079999969   F   F   F
  0.3597899970000000  0.2998299899999992  0.4205200079999969   F   F   F
  0.3252300019999979  0.3276099859999988  0.4131299849999976   F   F   F
  0.3252300019999979  0.3831599949999998  0.4131299849999976   F   F   F
  0.2909500000000023  0.2442799960000031  0.4041300120000031   F   F   F
  0.2909500000000023  0.2998299899999992  0.4041300120000031   F   F   F
  0.2570199970000004  0.3276099859999988  0.3935199980000021   F   F   F
  0.2570199970000004  0.3831599949999998  0.3935199980000021   F   F   F
  0.2234700019999991  0.2442799960000031  0.3813300130000030   F   F   F
  0.2234700019999991  0.2998299899999992  0.3813300130000030   F   F   F
  0.1903800070000017  0.3276099859999988  0.3675700129999981   F   F   F
  0.1903800070000017  0.3831599949999998  0.3675700129999981   F   F   F
  0.1577900050000025  0.2442799960000031  0.3522599940000006   F   F   F
  0.1577900050000025  0.2998299899999992  0.3522599940000006   F   F   F
  0.8416600230000029  0.0776100009999965  0.3522599940000006   F   F   F
  0.8416600230000029  0.1331599949999998  0.3522599940000006   F   F   F
  0.8090699910000012  0.1609400059999970  0.3675700129999981   F   F   F
  0.8090699910000012  0.2164999989999998  0.3675700129999981   F   F   F
  0.7759699819999994  0.0776100009999965  0.3813300130000030   F   F   F
  0.7759699819999994  0.1331599949999998  0.3813300130000030   F   F   F
  0.7424299719999965  0.1609400059999970  0.3935199980000021   F   F   F
  0.7424299719999965  0.2164999989999998  0.3935199980000021   F   F   F
  0.7084900139999988  0.0776100009999965  0.4041300120000031   F   F   F
  0.7084900139999988  0.1331599949999998  0.4041300120000031   F   F   F
  0.6742200260000004  0.1609400059999970  0.4131299849999976   F   F   F
  0.6742200260000004  0.2164999989999998  0.4131299849999976   F   F   F
  0.6396600010000029  0.0776100009999965  0.4205200079999969   F   F   F
  0.6396600010000029  0.1331599949999998  0.4205200079999969   F   F   F
  0.6048700209999964  0.1609400059999970  0.4262799919999978   F   F   F
  0.6048700209999964  0.2164999989999998  0.4262799919999978   F   F   F
  0.5699200030000000  0.0776100009999965  0.4304000139999999   F   F   F
  0.5699200030000000  0.1331599949999998  0.4304000139999999   F   F   F
  0.5348500010000024  0.1609400059999970  0.4328800139999984   F   F   F
  0.5348500010000024  0.2164999989999998  0.4328800139999984   F   F   F
  0.4997200070000005  0.0776100009999965  0.4336999949999978   F   F   F
  0.4997200070000005  0.1331599949999998  0.4336999949999978   F   F   F
  0.4645999970000005  0.1609400059999970  0.4328800139999984   F   F   F
  0.4645999970000005  0.2164999989999998  0.4328800139999984   F   F   F
  0.4295299950000029  0.0776100009999965  0.4304000139999999   F   F   F
  0.4295299950000029  0.1331599949999998  0.4304000139999999   F   F   F
  0.3945699929999975  0.1609400059999970  0.4262799919999978   F   F   F
  0.3945699929999975  0.2164999989999998  0.4262799919999978   F   F   F
  0.3597899970000000  0.0776100009999965  0.4205200079999969   F   F   F
  0.3597899970000000  0.1331599949999998  0.4205200079999969   F   F   F
  0.3252300019999979  0.1609400059999970  0.4131299849999976   F   F   F
  0.3252300019999979  0.2164999989999998  0.4131299849999976   F   F   F
  0.2909500000000023  0.0776100009999965  0.4041300120000031   F   F   F
  0.2909500000000023  0.1331599949999998  0.4041300120000031   F   F   F
  0.2570199970000004  0.1609400059999970  0.3935199980000021   F   F   F
  0.2570199970000004  0.2164999989999998  0.3935199980000021   F   F   F
  0.2234700019999991  0.0776100009999965  0.3813300130000030   F   F   F
  0.2234700019999991  0.1331599949999998  0.3813300130000030   F   F   F
  0.1903800070000017  0.1609400059999970  0.3675700129999981   F   F   F
  0.1903800070000017  0.2164999989999998  0.3675700129999981   F   F   F
  0.1577900050000025  0.0776100009999965  0.3522599940000006   F   F   F
  0.1577900050000025  0.1331599949999998  0.3522599940000006   F   F   F
  0.4836360818383714  0.2671471274052188  0.5727031735945498   T   T   T
  0.5239277515392959  0.2671200736486800  0.5725829591673842   T   T   T
  0.4629209426113885  0.3138139348351032  0.5721156979646035   T   T   T
  0.5446830793808850  0.3137469444999287  0.5719309374375440   T   T   T
  0.4719835253866345  0.4150440417893985  0.5701210845429068   T   T   T
  0.5356599854218735  0.4150210509869002  0.5701772972097500   T   T   T
  0.5824111109410254  0.4788994065737802  0.5681442915799780   T   T   T
  0.5823891833294313  0.5661001612463349  0.5679835463324765   T   T   T
  0.5357372724916875  0.6300807961431486  0.5702527780432149   T   T   T
  0.4720678458879334  0.6301947575656837  0.5704488163290794   T   T   T
  0.4253712555380819  0.5662473613663646  0.5681537787254828   T   T   T
  0.4252923286600768  0.4790506595854730  0.5681362110981191   T   T   T
  0.6221755126973337  0.5500377234450438  0.5647506707498500   T   T   T
  0.6561606561730035  0.5785276426664974  0.5614934360675622   T   T   T
  0.6221932189489676  0.4950355324186013  0.5648732571387647   T   T   T
  0.6901091011304947  0.5501771350434583  0.5579942230857196   T   T   T
  0.6562109613701124  0.4666279388637904  0.5617123657114800   T   T   T
  0.6901350726564028  0.4950263274129424  0.5581004161672872   T   T   T
  0.4838778992636646  0.6847803605992313  0.5707832926828632   T   T   T
  0.5240617031767503  0.6847131691792502  0.5706498418910958   T   T   T
  0.3175994419026316  0.5504594614541952  0.5590608509008381   T   T   T
  0.3175405182221151  0.4952990309085930  0.5591710296153274   T   T   T
  0.3514620883520905  0.4668528626602166  0.5625917796385198   T   T   T
  0.3854946189766521  0.4952252513914139  0.5654758929379059   T   T   T
  0.3855472836285279  0.5502420412983003  0.5654090000654228   T   T   T
  0.3515907100367144  0.5787855006677164  0.5623981893799659   T   T   T
  0.4837216478552557  0.3604657245749900  0.5712877510614457   T   T   T
  0.4631704479505201  0.7315427771266469  0.5712521149429628   T   T   T
  0.5448979380219069  0.7313587527127654  0.5710112460190492   T   T   T
  0.5239072803786469  0.3604279221871056  0.5712535202677449   T   T   T
  0.4839572913287953  0.7781353098857799  0.5716203908105597   T   T   T
  0.5242419905016238  0.7780413079421178  0.5715047822413029   T   T   T
  0.4819384608132645  0.4841718088232862  0.6693318846935874   T   T   T
  0.4317711560368187  0.3141776936922872  0.5721364415326514   T   T   T
  0.5758401269058209  0.3140259976901366  0.5717684924431062   T   T   T
  0.6559873529917707  0.6211867248434807  0.5614909641606555   T   T   T
  0.4320235531810465  0.7313888239444710  0.5713432862908047   T   T   T
  0.5760607826190000  0.7310762559125052  0.5709325297369410   T   T   T
  0.7172162613361424  0.5709542832846080  0.5548567565922037   T   T   T
  0.6560578201900993  0.4239862260655139  0.5618724822312776   T   T   T
  0.2904954593589345  0.5712534832697783  0.5560177898280442   T   T   T
  0.7172512511564292  0.4742644204766587  0.5550469915174880   T   T   T
  0.2903993392061471  0.4745841744736957  0.5562095418718369   T   T   T
  0.3516451910959148  0.4241944922347139  0.5626960009883312   T   T   T
  0.3518518895586407  0.6214479809915147  0.5623411888682068   T   T   T
  0.4684420108625420  0.2298684830703240  0.5730355026400596   T   T   T
  0.5390736328548150  0.2297996616421425  0.5728173991813682   T   T   T
  0.4688367122995272  0.8154738789194280  0.5718612888839424   T   T   T
  0.5394461263224641  0.8153158510512292  0.5716605168679175   T   T   T
  0.4516922430507139  0.4867691582895854  0.6601563992431452   T   T   T
  0.4921156122690311  0.4447650965634211  0.6612795203269997   T   T   T
  0.4848092087292490  0.4906415674999132  0.7054284244001745   T   T   T
  0.5324792498656643  0.5209529789469761  0.6516835606473538   T   T   T
  0.4952865583686512  0.5602971032702155  0.6515248085210036   T   T   T
  0.5037632086139019  0.5223668020324842  0.5733985749384735   T   T   T
  0.5038143573196766  0.4472159351032663  0.5695731480950678   T   T   T
  0.5588263103037577  0.5224819144982585  0.5694360191844463   T   T   T
  0.5038640978365765  0.5978484204168273  0.5704283013683367   T   T   T
  0.4488629270687992  0.5225919666093800  0.5690931433385252   T   T   T
  0.4356515783708489  0.4293122004045384  0.5694009046168222   T   T   T
  0.5720039277925169  0.4291901964203031  0.5693896678573257   T   T   T
  0.5720468783668540  0.6158302458898974  0.5690460851730090   T   T   T
  0.4357403959768156  0.6159668034347777  0.5694464266353210   T   T   T
  0.5040894039357184  0.5232322047968198  0.6438068793792465   T   T   T
 
  0.00000000E+00  0.00000000E+00  0.00000000E+00
  0.00000000E+00  0.00000000E+00  0.00000000E+00
  0.00000000E+00  0.00000000E+00  0.00000000E+00
  0.00000000E+00  0.00000000E+00  0.00000000E+00
  0.00000000E+00  0.00000000E+00  0.00000000E+00
  0.00000000E+00  0.00000000E+00  0.00000000E+00
  0.00000000E+00  0.00000000E+00  0.00000000E+00
  0.00000000E+00  0.00000000E+00  0.00000000E+00
  0.00000000E+00  0.00000000E+00  0.00000000E+00
  0.00000000E+00  0.00000000E+00  0.00000000E+00
  0.00000000E+00  0.00000000E+00  0.00000000E+00
  0.00000000E+00  0.00000000E+00  0.00000000E+00
  0.00000000E+00  0.00000000E+00  0.00000000E+00
  0.00000000E+00  0.00000000E+00  0.00000000E+00
  0.00000000E+00  0.00000000E+00  0.00000000E+00
  0.00000000E+00  0.00000000E+00  0.00000000E+00
  0.00000000E+00  0.00000000E+00  0.00000000E+00
  0.00000000E+00  0.00000000E+00  0.00000000E+00
  0.00000000E+00  0.00000000E+00  0.00000000E+00
  0.00000000E+00  0.00000000E+00  0.00000000E+00
  0.00000000E+00  0.00000000E+00  0.00000000E+00
  0.00000000E+00  0.00000000E+00  0.00000000E+00
  0.00000000E+00  0.00000000E+00  0.00000000E+00
  0.00000000E+00  0.00000000E+00  0.00000000E+00
  0.00000000E+00  0.00000000E+00  0.00000000E+00
  0.00000000E+00  0.00000000E+00  0.00000000E+00
  0.00000000E+00  0.00000000E+00  0.00000000E+00
  0.00000000E+00  0.00000000E+00  0.00000000E+00
  0.00000000E+00  0.00000000E+00  0.00000000E+00
  0.00000000E+00  0.00000000E+00  0.00000000E+00
  0.00000000E+00  0.00000000E+00  0.00000000E+00
  0.00000000E+00  0.00000000E+00  0.00000000E+00
  0.00000000E+00  0.00000000E+00  0.00000000E+00
  0.00000000E+00  0.00000000E+00  0.00000000E+00
  0.00000000E+00  0.00000000E+00  0.00000000E+00
  0.00000000E+00  0.00000000E+00  0.00000000E+00
  0.00000000E+00  0.00000000E+00  0.00000000E+00
  0.00000000E+00  0.00000000E+00  0.00000000E+00
  0.00000000E+00  0.00000000E+00  0.00000000E+00
  0.00000000E+00  0.00000000E+00  0.00000000E+00
  0.00000000E+00  0.00000000E+00  0.00000000E+00
  0.00000000E+00  0.00000000E+00  0.00000000E+00
  0.00000000E+00  0.00000000E+00  0.00000000E+00
  0.00000000E+00  0.00000000E+00  0.00000000E+00
  0.00000000E+00  0.00000000E+00  0.00000000E+00
  0.00000000E+00  0.00000000E+00  0.00000000E+00
  0.00000000E+00  0.00000000E+00  0.00000000E+00
  0.00000000E+00  0.00000000E+00  0.00000000E+00
  0.00000000E+00  0.00000000E+00  0.00000000E+00
  0.00000000E+00  0.00000000E+00  0.00000000E+00
  0.00000000E+00  0.00000000E+00  0.00000000E+00
  0.00000000E+00  0.00000000E+00  0.00000000E+00
  0.00000000E+00  0.00000000E+00  0.00000000E+00
  0.00000000E+00  0.00000000E+00  0.00000000E+00
  0.00000000E+00  0.00000000E+00  0.00000000E+00
  0.00000000E+00  0.00000000E+00  0.00000000E+00
  0.00000000E+00  0.00000000E+00  0.00000000E+00
  0.00000000E+00  0.00000000E+00  0.00000000E+00
  0.00000000E+00  0.00000000E+00  0.00000000E+00
  0.00000000E+00  0.00000000E+00  0.00000000E+00
  0.00000000E+00  0.00000000E+00  0.00000000E+00
  0.00000000E+00  0.00000000E+00  0.00000000E+00
  0.00000000E+00  0.00000000E+00  0.00000000E+00
  0.00000000E+00  0.00000000E+00  0.00000000E+00
  0.00000000E+00  0.00000000E+00  0.00000000E+00
  0.00000000E+00  0.00000000E+00  0.00000000E+00
  0.00000000E+00  0.00000000E+00  0.00000000E+00
  0.00000000E+00  0.00000000E+00  0.00000000E+00
  0.00000000E+00  0.00000000E+00  0.00000000E+00
  0.00000000E+00  0.00000000E+00  0.00000000E+00
  0.00000000E+00  0.00000000E+00  0.00000000E+00
  0.00000000E+00  0.00000000E+00  0.00000000E+00
  0.00000000E+00  0.00000000E+00  0.00000000E+00
  0.00000000E+00  0.00000000E+00  0.00000000E+00
  0.00000000E+00  0.00000000E+00  0.00000000E+00
  0.00000000E+00  0.00000000E+00  0.00000000E+00
  0.00000000E+00  0.00000000E+00  0.00000000E+00
  0.00000000E+00  0.00000000E+00  0.00000000E+00
  0.00000000E+00  0.00000000E+00  0.00000000E+00
  0.00000000E+00  0.00000000E+00  0.00000000E+00
  0.00000000E+00  0.00000000E+00  0.00000000E+00
  0.00000000E+00  0.00000000E+00  0.00000000E+00
  0.00000000E+00  0.00000000E+00  0.00000000E+00
  0.00000000E+00  0.00000000E+00  0.00000000E+00
  0.00000000E+00  0.00000000E+00  0.00000000E+00
  0.00000000E+00  0.00000000E+00  0.00000000E+00
  0.00000000E+00  0.00000000E+00  0.00000000E+00
  0.00000000E+00  0.00000000E+00  0.00000000E+00
  0.00000000E+00  0.00000000E+00  0.00000000E+00
  0.00000000E+00  0.00000000E+00  0.00000000E+00
  0.00000000E+00  0.00000000E+00  0.00000000E+00
  0.00000000E+00  0.00000000E+00  0.00000000E+00
  0.00000000E+00  0.00000000E+00  0.00000000E+00
  0.00000000E+00  0.00000000E+00  0.00000000E+00
  0.00000000E+00  0.00000000E+00  0.00000000E+00
  0.00000000E+00  0.00000000E+00  0.00000000E+00
  0.00000000E+00  0.00000000E+00  0.00000000E+00
  0.00000000E+00  0.00000000E+00  0.00000000E+00
  0.00000000E+00  0.00000000E+00  0.00000000E+00
  0.00000000E+00  0.00000000E+00  0.00000000E+00
  0.00000000E+00  0.00000000E+00  0.00000000E+00
  0.00000000E+00  0.00000000E+00  0.00000000E+00
  0.00000000E+00  0.00000000E+00  0.00000000E+00
  0.00000000E+00  0.00000000E+00  0.00000000E+00
  0.00000000E+00  0.00000000E+00  0.00000000E+00
  0.00000000E+00  0.00000000E+00  0.00000000E+00
  0.00000000E+00  0.00000000E+00  0.00000000E+00
  0.00000000E+00  0.00000000E+00  0.00000000E+00
  0.00000000E+00  0.00000000E+00  0.00000000E+00
  0.00000000E+00  0.00000000E+00  0.00000000E+00
  0.00000000E+00  0.00000000E+00  0.00000000E+00
  0.00000000E+00  0.00000000E+00  0.00000000E+00
  0.00000000E+00  0.00000000E+00  0.00000000E+00
  0.00000000E+00  0.00000000E+00  0.00000000E+00
  0.00000000E+00  0.00000000E+00  0.00000000E+00
  0.00000000E+00  0.00000000E+00  0.00000000E+00
  0.00000000E+00  0.00000000E+00  0.00000000E+00
  0.00000000E+00  0.00000000E+00  0.00000000E+00
  0.00000000E+00  0.00000000E+00  0.00000000E+00
  0.00000000E+00  0.00000000E+00  0.00000000E+00
  0.00000000E+00  0.00000000E+00  0.00000000E+00
  0.00000000E+00  0.00000000E+00  0.00000000E+00
  0.00000000E+00  0.00000000E+00  0.00000000E+00
  0.00000000E+00  0.00000000E+00  0.00000000E+00
  0.00000000E+00  0.00000000E+00  0.00000000E+00
  0.00000000E+00  0.00000000E+00  0.00000000E+00
  0.00000000E+00  0.00000000E+00  0.00000000E+00
  0.00000000E+00  0.00000000E+00  0.00000000E+00
  0.00000000E+00  0.00000000E+00  0.00000000E+00
  0.00000000E+00  0.00000000E+00  0.00000000E+00
  0.00000000E+00  0.00000000E+00  0.00000000E+00
  0.00000000E+00  0.00000000E+00  0.00000000E+00
  0.00000000E+00  0.00000000E+00  0.00000000E+00
  0.00000000E+00  0.00000000E+00  0.00000000E+00
  0.00000000E+00  0.00000000E+00  0.00000000E+00
  0.00000000E+00  0.00000000E+00  0.00000000E+00
  0.00000000E+00  0.00000000E+00  0.00000000E+00
  0.00000000E+00  0.00000000E+00  0.00000000E+00
  0.00000000E+00  0.00000000E+00  0.00000000E+00
  0.00000000E+00  0.00000000E+00  0.00000000E+00
  0.00000000E+00  0.00000000E+00  0.00000000E+00
  0.00000000E+00  0.00000000E+00  0.00000000E+00
  0.00000000E+00  0.00000000E+00  0.00000000E+00
  0.00000000E+00  0.00000000E+00  0.00000000E+00
  0.00000000E+00  0.00000000E+00  0.00000000E+00
  0.00000000E+00  0.00000000E+00  0.00000000E+00
  0.00000000E+00  0.00000000E+00  0.00000000E+00
  0.00000000E+00  0.00000000E+00  0.00000000E+00
  0.00000000E+00  0.00000000E+00  0.00000000E+00
  0.00000000E+00  0.00000000E+00  0.00000000E+00
  0.00000000E+00  0.00000000E+00  0.00000000E+00
  0.00000000E+00  0.00000000E+00  0.00000000E+00
  0.00000000E+00  0.00000000E+00  0.00000000E+00
  0.00000000E+00  0.00000000E+00  0.00000000E+00
  0.00000000E+00  0.00000000E+00  0.00000000E+00
  0.00000000E+00  0.00000000E+00  0.00000000E+00
  0.00000000E+00  0.00000000E+00  0.00000000E+00
  0.00000000E+00  0.00000000E+00  0.00000000E+00
  0.00000000E+00  0.00000000E+00  0.00000000E+00
  0.00000000E+00  0.00000000E+00  0.00000000E+00
  0.00000000E+00  0.00000000E+00  0.00000000E+00
  0.00000000E+00  0.00000000E+00  0.00000000E+00
  0.00000000E+00  0.00000000E+00  0.00000000E+00
  0.00000000E+00  0.00000000E+00  0.00000000E+00
  0.00000000E+00  0.00000000E+00  0.00000000E+00
  0.00000000E+00  0.00000000E+00  0.00000000E+00
  0.00000000E+00  0.00000000E+00  0.00000000E+00
  0.00000000E+00  0.00000000E+00  0.00000000E+00
  0.00000000E+00  0.00000000E+00  0.00000000E+00
  0.00000000E+00  0.00000000E+00  0.00000000E+00
  0.00000000E+00  0.00000000E+00  0.00000000E+00
  0.00000000E+00  0.00000000E+00  0.00000000E+00
  0.00000000E+00  0.00000000E+00  0.00000000E+00
  0.00000000E+00  0.00000000E+00  0.00000000E+00
  0.00000000E+00  0.00000000E+00  0.00000000E+00
  0.00000000E+00  0.00000000E+00  0.00000000E+00
  0.00000000E+00  0.00000000E+00  0.00000000E+00
  0.00000000E+00  0.00000000E+00  0.00000000E+00
  0.00000000E+00  0.00000000E+00  0.00000000E+00
  0.00000000E+00  0.00000000E+00  0.00000000E+00
  0.00000000E+00  0.00000000E+00  0.00000000E+00
  0.00000000E+00  0.00000000E+00  0.00000000E+00
  0.00000000E+00  0.00000000E+00  0.00000000E+00
  0.00000000E+00  0.00000000E+00  0.00000000E+00
  0.00000000E+00  0.00000000E+00  0.00000000E+00
  0.00000000E+00  0.00000000E+00  0.00000000E+00
  0.00000000E+00  0.00000000E+00  0.00000000E+00
  0.00000000E+00  0.00000000E+00  0.00000000E+00
  0.00000000E+00  0.00000000E+00  0.00000000E+00
  0.00000000E+00  0.00000000E+00  0.00000000E+00
  0.00000000E+00  0.00000000E+00  0.00000000E+00
  0.00000000E+00  0.00000000E+00  0.00000000E+00
  0.00000000E+00  0.00000000E+00  0.00000000E+00
  0.00000000E+00  0.00000000E+00  0.00000000E+00
  0.00000000E+00  0.00000000E+00  0.00000000E+00
  0.00000000E+00  0.00000000E+00  0.00000000E+00
  0.00000000E+00  0.00000000E+00  0.00000000E+00
  0.00000000E+00  0.00000000E+00  0.00000000E+00
  0.00000000E+00  0.00000000E+00  0.00000000E+00
  0.00000000E+00  0.00000000E+00  0.00000000E+00
  0.00000000E+00  0.00000000E+00  0.00000000E+00
  0.00000000E+00  0.00000000E+00  0.00000000E+00
  0.00000000E+00  0.00000000E+00  0.00000000E+00
  0.00000000E+00  0.00000000E+00  0.00000000E+00
  0.00000000E+00  0.00000000E+00  0.00000000E+00
  0.00000000E+00  0.00000000E+00  0.00000000E+00
  0.00000000E+00  0.00000000E+00  0.00000000E+00
  0.00000000E+00  0.00000000E+00  0.00000000E+00
  0.00000000E+00  0.00000000E+00  0.00000000E+00
  0.00000000E+00  0.00000000E+00  0.00000000E+00
  0.00000000E+00  0.00000000E+00  0.00000000E+00
  0.00000000E+00  0.00000000E+00  0.00000000E+00
  0.00000000E+00  0.00000000E+00  0.00000000E+00
  0.00000000E+00  0.00000000E+00  0.00000000E+00
  0.00000000E+00  0.00000000E+00  0.00000000E+00
  0.00000000E+00  0.00000000E+00  0.00000000E+00
  0.00000000E+00  0.00000000E+00  0.00000000E+00
  0.00000000E+00  0.00000000E+00  0.00000000E+00
  0.00000000E+00  0.00000000E+00  0.00000000E+00
  0.00000000E+00  0.00000000E+00  0.00000000E+00
  0.00000000E+00  0.00000000E+00  0.00000000E+00
  0.00000000E+00  0.00000000E+00  0.00000000E+00
  0.00000000E+00  0.00000000E+00  0.00000000E+00
  0.00000000E+00  0.00000000E+00  0.00000000E+00
  0.00000000E+00  0.00000000E+00  0.00000000E+00
  0.00000000E+00  0.00000000E+00  0.00000000E+00
  0.00000000E+00  0.00000000E+00  0.00000000E+00
  0.00000000E+00  0.00000000E+00  0.00000000E+00
  0.00000000E+00  0.00000000E+00  0.00000000E+00
  0.00000000E+00  0.00000000E+00  0.00000000E+00
  0.00000000E+00  0.00000000E+00  0.00000000E+00
  0.00000000E+00  0.00000000E+00  0.00000000E+00
  0.00000000E+00  0.00000000E+00  0.00000000E+00
  0.00000000E+00  0.00000000E+00  0.00000000E+00
  0.00000000E+00  0.00000000E+00  0.00000000E+00
  0.00000000E+00  0.00000000E+00  0.00000000E+00
  0.00000000E+00  0.00000000E+00  0.00000000E+00
  0.00000000E+00  0.00000000E+00  0.00000000E+00
  0.00000000E+00  0.00000000E+00  0.00000000E+00
  0.00000000E+00  0.00000000E+00  0.00000000E+00
  0.00000000E+00  0.00000000E+00  0.00000000E+00
  0.00000000E+00  0.00000000E+00  0.00000000E+00
  0.00000000E+00  0.00000000E+00  0.00000000E+00
  0.00000000E+00  0.00000000E+00  0.00000000E+00
  0.00000000E+00  0.00000000E+00  0.00000000E+00
  0.00000000E+00  0.00000000E+00  0.00000000E+00
  0.00000000E+00  0.00000000E+00  0.00000000E+00
  0.00000000E+00  0.00000000E+00  0.00000000E+00
  0.00000000E+00  0.00000000E+00  0.00000000E+00
  0.00000000E+00  0.00000000E+00  0.00000000E+00
  0.00000000E+00  0.00000000E+00  0.00000000E+00
  0.00000000E+00  0.00000000E+00  0.00000000E+00
  0.00000000E+00  0.00000000E+00  0.00000000E+00
  0.00000000E+00  0.00000000E+00  0.00000000E+00
  0.00000000E+00  0.00000000E+00  0.00000000E+00
  0.00000000E+00  0.00000000E+00  0.00000000E+00
  0.00000000E+00  0.00000000E+00  0.00000000E+00
  0.00000000E+00  0.00000000E+00  0.00000000E+00
  0.00000000E+00  0.00000000E+00  0.00000000E+00
  0.00000000E+00  0.00000000E+00  0.00000000E+00
  0.00000000E+00  0.00000000E+00  0.00000000E+00
  0.00000000E+00  0.00000000E+00  0.00000000E+00
  0.00000000E+00  0.00000000E+00  0.00000000E+00
  0.00000000E+00  0.00000000E+00  0.00000000E+00
  0.00000000E+00  0.00000000E+00  0.00000000E+00
  0.00000000E+00  0.00000000E+00  0.00000000E+00
  0.00000000E+00  0.00000000E+00  0.00000000E+00
  0.00000000E+00  0.00000000E+00  0.00000000E+00
  0.00000000E+00  0.00000000E+00  0.00000000E+00
  0.00000000E+00  0.00000000E+00  0.00000000E+00
  0.00000000E+00  0.00000000E+00  0.00000000E+00
  0.00000000E+00  0.00000000E+00  0.00000000E+00
  0.00000000E+00  0.00000000E+00  0.00000000E+00
  0.00000000E+00  0.00000000E+00  0.00000000E+00
  0.00000000E+00  0.00000000E+00  0.00000000E+00
  0.00000000E+00  0.00000000E+00  0.00000000E+00
  0.00000000E+00  0.00000000E+00  0.00000000E+00
  0.00000000E+00  0.00000000E+00  0.00000000E+00
  0.00000000E+00  0.00000000E+00  0.00000000E+00
  0.00000000E+00  0.00000000E+00  0.00000000E+00
  0.00000000E+00  0.00000000E+00  0.00000000E+00
  0.00000000E+00  0.00000000E+00  0.00000000E+00
  0.00000000E+00  0.00000000E+00  0.00000000E+00
  0.00000000E+00  0.00000000E+00  0.00000000E+00
  0.00000000E+00  0.00000000E+00  0.00000000E+00
  0.00000000E+00  0.00000000E+00  0.00000000E+00
  0.00000000E+00  0.00000000E+00  0.00000000E+00
  0.00000000E+00  0.00000000E+00  0.00000000E+00
  0.00000000E+00  0.00000000E+00  0.00000000E+00
  0.00000000E+00  0.00000000E+00  0.00000000E+00
  0.00000000E+00  0.00000000E+00  0.00000000E+00
  0.00000000E+00  0.00000000E+00  0.00000000E+00
  0.00000000E+00  0.00000000E+00  0.00000000E+00
  0.00000000E+00  0.00000000E+00  0.00000000E+00
  0.00000000E+00  0.00000000E+00  0.00000000E+00
  0.00000000E+00  0.00000000E+00  0.00000000E+00
  0.00000000E+00  0.00000000E+00  0.00000000E+00
  0.00000000E+00  0.00000000E+00  0.00000000E+00
  0.00000000E+00  0.00000000E+00  0.00000000E+00
  0.00000000E+00  0.00000000E+00  0.00000000E+00
  0.00000000E+00  0.00000000E+00  0.00000000E+00
  0.00000000E+00  0.00000000E+00  0.00000000E+00
  0.00000000E+00  0.00000000E+00  0.00000000E+00
  0.00000000E+00  0.00000000E+00  0.00000000E+00
  0.00000000E+00  0.00000000E+00  0.00000000E+00
  0.00000000E+00  0.00000000E+00  0.00000000E+00
  0.00000000E+00  0.00000000E+00  0.00000000E+00
  0.00000000E+00  0.00000000E+00  0.00000000E+00
  0.00000000E+00  0.00000000E+00  0.00000000E+00
  0.00000000E+00  0.00000000E+00  0.00000000E+00
  0.00000000E+00  0.00000000E+00  0.00000000E+00
  0.00000000E+00  0.00000000E+00  0.00000000E+00
  0.00000000E+00  0.00000000E+00  0.00000000E+00
  0.00000000E+00  0.00000000E+00  0.00000000E+00
  0.00000000E+00  0.00000000E+00  0.00000000E+00
  0.00000000E+00  0.00000000E+00  0.00000000E+00
