# Supplementary material for: Pulsed electrosynthesis orthogonally optimizes C‒N coupling and hydrogenation for amine production with a molecular catalyst
Source: Nat Commun. 2026 May 4;17:4027. doi: 10.1038/s41467-026-72678-0 (PMC13139404; doi:10.1038/s41467-026-72678-0)
Supplement: Supplementary file 3 — Supplementary Data 1 [file 41467_2026_72678_MOESM3_ESM.zip › Supplementary Data 1/C1 pathway/CH3NHOH/CONTCAR]

 CONTCAR                                
   1.00000000000000     
    35.0000000000000000    0.0000000000000000    0.0000000000000000
     0.0000000000000000   25.5599994658999989    0.0000000000000000
     0.0000000000000000    0.0000000000000000   30.0000000000000000
   C    H    Co   N    O 
   285    21     1     9     1
Selective dynamics
Direct
  0.8416600230000029  0.9109399909999993  0.3522599940000006   F   F   F
  0.8416600230000029  0.9664999840000021  0.3522599940000006   F   F   F
  0.8090699910000012  0.9942799809999983  0.3675700129999981   F   F   F
  0.8090699910000012  0.0498300009999966  0.3675700129999981   F   F   F
  0.7759699819999994  0.9109399909999993  0.3813300130000030   F   F   F
  0.7759699819999994  0.9664999840000021  0.3813300130000030   F   F   F
  0.7424299719999965  0.9942799809999983  0.3935199980000021   F   F   F
  0.7424299719999965  0.0498300009999966  0.3935199980000021   F   F   F
  0.7084900139999988  0.9109399909999993  0.4041300120000031   F   F   F
  0.7084900139999988  0.9664999840000021  0.4041300120000031   F   F   F
  0.6742200260000004  0.9942799809999983  0.4131299849999976   F   F   F
  0.6742200260000004  0.0498300009999966  0.4131299849999976   F   F   F
  0.6396600010000029  0.9109399909999993  0.4205200079999969   F   F   F
  0.6396600010000029  0.9664999840000021  0.4205200079999969   F   F   F
  0.6048700209999964  0.9942799809999983  0.4262799919999978   F   F   F
  0.6048700209999964  0.0498300009999966  0.4262799919999978   F   F   F
  0.5699200030000000  0.9109399909999993  0.4304000139999999   F   F   F
  0.5699200030000000  0.9664999840000021  0.4304000139999999   F   F   F
  0.5348500010000024  0.9942799809999983  0.4328800139999984   F   F   F
  0.5348500010000024  0.0498300009999966  0.4328800139999984   F   F   F
  0.4997200070000005  0.9109399909999993  0.4336999949999978   F   F   F
  0.4997200070000005  0.9664999840000021  0.4336999949999978   F   F   F
  0.4645999970000005  0.9942799809999983  0.4328800139999984   F   F   F
  0.4645999970000005  0.0498300009999966  0.4328800139999984   F   F   F
  0.4295299950000029  0.9109399909999993  0.4304000139999999   F   F   F
  0.4295299950000029  0.9664999840000021  0.4304000139999999   F   F   F
  0.3945699929999975  0.9942799809999983  0.4262799919999978   F   F   F
  0.3945699929999975  0.0498300009999966  0.4262799919999978   F   F   F
  0.3597899970000000  0.9109399909999993  0.4205200079999969   F   F   F
  0.3597899970000000  0.9664999840000021  0.4205200079999969   F   F   F
  0.3252300019999979  0.9942799809999983  0.4131299849999976   F   F   F
  0.3252300019999979  0.0498300009999966  0.4131299849999976   F   F   F
  0.2909500000000023  0.9109399909999993  0.4041300120000031   F   F   F
  0.2909500000000023  0.9664999840000021  0.4041300120000031   F   F   F
  0.2570199970000004  0.9942799809999983  0.3935199980000021   F   F   F
  0.2570199970000004  0.0498300009999966  0.3935199980000021   F   F   F
  0.2234700019999991  0.9109399909999993  0.3813300130000030   F   F   F
  0.2234700019999991  0.9664999840000021  0.3813300130000030   F   F   F
  0.1903800070000017  0.9942799809999983  0.3675700129999981   F   F   F
  0.1903800070000017  0.0498300009999966  0.3675700129999981   F   F   F
  0.1577900050000025  0.9109399909999993  0.3522599940000006   F   F   F
  0.1577900050000025  0.9664999840000021  0.3522599940000006   F   F   F
  0.8416600230000029  0.7442799809999983  0.3522599940000006   F   F   F
  0.8416600230000029  0.7998300189999981  0.3522599940000006   F   F   F
  0.8090699910000012  0.8276100160000013  0.3675700129999981   F   F   F
  0.8090699910000012  0.8831599949999998  0.3675700129999981   F   F   F
  0.7759699819999994  0.7442799809999983  0.3813300130000030   F   F   F
  0.7759699819999994  0.7998300189999981  0.3813300130000030   F   F   F
  0.7424299719999965  0.8276100160000013  0.3935199980000021   F   F   F
  0.7424299719999965  0.8831599949999998  0.3935199980000021   F   F   F
  0.7084900139999988  0.7442799809999983  0.4041300120000031   F   F   F
  0.7084900139999988  0.7998300189999981  0.4041300120000031   F   F   F
  0.6742200260000004  0.8276100160000013  0.4131299849999976   F   F   F
  0.6742200260000004  0.8831599949999998  0.4131299849999976   F   F   F
  0.6396600010000029  0.7442799809999983  0.4205200079999969   F   F   F
  0.6396600010000029  0.7998300189999981  0.4205200079999969   F   F   F
  0.6048700209999964  0.8276100160000013  0.4262799919999978   F   F   F
  0.6048700209999964  0.8831599949999998  0.4262799919999978   F   F   F
  0.5699200030000000  0.7442799809999983  0.4304000139999999   F   F   F
  0.5699200030000000  0.7998300189999981  0.4304000139999999   F   F   F
  0.5348500010000024  0.8276100160000013  0.4328800139999984   F   F   F
  0.5348500010000024  0.8831599949999998  0.4328800139999984   F   F   F
  0.4997200070000005  0.7442799809999983  0.4336999949999978   F   F   F
  0.4997200070000005  0.7998300189999981  0.4336999949999978   F   F   F
  0.4645999970000005  0.8276100160000013  0.4328800139999984   F   F   F
  0.4645999970000005  0.8831599949999998  0.4328800139999984   F   F   F
  0.4295299950000029  0.7442799809999983  0.4304000139999999   F   F   F
  0.4295299950000029  0.7998300189999981  0.4304000139999999   F   F   F
  0.3945699929999975  0.8276100160000013  0.4262799919999978   F   F   F
  0.3945699929999975  0.8831599949999998  0.4262799919999978   F   F   F
  0.3597899970000000  0.7442799809999983  0.4205200079999969   F   F   F
  0.3597899970000000  0.7998300189999981  0.4205200079999969   F   F   F
  0.3252300019999979  0.8276100160000013  0.4131299849999976   F   F   F
  0.3252300019999979  0.8831599949999998  0.4131299849999976   F   F   F
  0.2909500000000023  0.7442799809999983  0.4041300120000031   F   F   F
  0.2909500000000023  0.7998300189999981  0.4041300120000031   F   F   F
  0.2570199970000004  0.8276100160000013  0.3935199980000021   F   F   F
  0.2570199970000004  0.8831599949999998  0.3935199980000021   F   F   F
  0.2234700019999991  0.7442799809999983  0.3813300130000030   F   F   F
  0.2234700019999991  0.7998300189999981  0.3813300130000030   F   F   F
  0.1903800070000017  0.8276100160000013  0.3675700129999981   F   F   F
  0.1903800070000017  0.8831599949999998  0.3675700129999981   F   F   F
  0.1577900050000025  0.7442799809999983  0.3522599940000006   F   F   F
  0.1577900050000025  0.7998300189999981  0.3522599940000006   F   F   F
  0.8416600230000029  0.5776100160000013  0.3522599940000006   F   F   F
  0.8416600230000029  0.6331599949999998  0.3522599940000006   F   F   F
  0.8090699910000012  0.6609399909999993  0.3675700129999981   F   F   F
  0.8090699910000012  0.7164999840000021  0.3675700129999981   F   F   F
  0.7759699819999994  0.5776100160000013  0.3813300130000030   F   F   F
  0.7759699819999994  0.6331599949999998  0.3813300130000030   F   F   F
  0.7424299719999965  0.6609399909999993  0.3935199980000021   F   F   F
  0.7424299719999965  0.7164999840000021  0.3935199980000021   F   F   F
  0.7084900139999988  0.5776100160000013  0.4041300120000031   F   F   F
  0.7084900139999988  0.6331599949999998  0.4041300120000031   F   F   F
  0.6742200260000004  0.6609399909999993  0.4131299849999976   F   F   F
  0.6742200260000004  0.7164999840000021  0.4131299849999976   F   F   F
  0.6396600010000029  0.5776100160000013  0.4205200079999969   F   F   F
  0.6396600010000029  0.6331599949999998  0.4205200079999969   F   F   F
  0.6048700209999964  0.6609399909999993  0.4262799919999978   F   F   F
  0.6048700209999964  0.7164999840000021  0.4262799919999978   F   F   F
  0.5699200030000000  0.5776100160000013  0.4304000139999999   F   F   F
  0.5699200030000000  0.6331599949999998  0.4304000139999999   F   F   F
  0.5348500010000024  0.6609399909999993  0.4328800139999984   F   F   F
  0.5348500010000024  0.7164999840000021  0.4328800139999984   F   F   F
  0.4997200070000005  0.5776100160000013  0.4336999949999978   F   F   F
  0.4997200070000005  0.6331599949999998  0.4336999949999978   F   F   F
  0.4645999970000005  0.6609399909999993  0.4328800139999984   F   F   F
  0.4645999970000005  0.7164999840000021  0.4328800139999984   F   F   F
  0.4295299950000029  0.5776100160000013  0.4304000139999999   F   F   F
  0.4295299950000029  0.6331599949999998  0.4304000139999999   F   F   F
  0.3945699929999975  0.6609399909999993  0.4262799919999978   F   F   F
  0.3945699929999975  0.7164999840000021  0.4262799919999978   F   F   F
  0.3597899970000000  0.5776100160000013  0.4205200079999969   F   F   F
  0.3597899970000000  0.6331599949999998  0.4205200079999969   F   F   F
  0.3252300019999979  0.6609399909999993  0.4131299849999976   F   F   F
  0.3252300019999979  0.7164999840000021  0.4131299849999976   F   F   F
  0.2909500000000023  0.5776100160000013  0.4041300120000031   F   F   F
  0.2909500000000023  0.6331599949999998  0.4041300120000031   F   F   F
  0.2570199970000004  0.6609399909999993  0.3935199980000021   F   F   F
  0.2570199970000004  0.7164999840000021  0.3935199980000021   F   F   F
  0.2234700019999991  0.5776100160000013  0.3813300130000030   F   F   F
  0.2234700019999991  0.6331599949999998  0.3813300130000030   F   F   F
  0.1903800070000017  0.6609399909999993  0.3675700129999981   F   F   F
  0.1903800070000017  0.7164999840000021  0.3675700129999981   F   F   F
  0.1577900050000025  0.5776100160000013  0.3522599940000006   F   F   F
  0.1577900050000025  0.6331599949999998  0.3522599940000006   F   F   F
  0.8416600230000029  0.4109399909999993  0.3522599940000006   F   F   F
  0.8416600230000029  0.4665000139999975  0.3522599940000006   F   F   F
  0.8090699910000012  0.4942800099999971  0.3675700129999981   F   F   F
  0.8090699910000012  0.5498300189999981  0.3675700129999981   F   F   F
  0.7759699819999994  0.4109399909999993  0.3813300130000030   F   F   F
  0.7759699819999994  0.4665000139999975  0.3813300130000030   F   F   F
  0.7424299719999965  0.4942800099999971  0.3935199980000021   F   F   F
  0.7424299719999965  0.5498300189999981  0.3935199980000021   F   F   F
  0.7084900139999988  0.4109399909999993  0.4041300120000031   F   F   F
  0.7084900139999988  0.4665000139999975  0.4041300120000031   F   F   F
  0.6742200260000004  0.4942800099999971  0.4131299849999976   F   F   F
  0.6742200260000004  0.5498300189999981  0.4131299849999976   F   F   F
  0.6396600010000029  0.4109399909999993  0.4205200079999969   F   F   F
  0.6396600010000029  0.4665000139999975  0.4205200079999969   F   F   F
  0.6048700209999964  0.4942800099999971  0.4262799919999978   F   F   F
  0.6048700209999964  0.5498300189999981  0.4262799919999978   F   F   F
  0.5699200030000000  0.4109399909999993  0.4304000139999999   F   F   F
  0.5699200030000000  0.4665000139999975  0.4304000139999999   F   F   F
  0.5348500010000024  0.4942800099999971  0.4328800139999984   F   F   F
  0.5348500010000024  0.5498300189999981  0.4328800139999984   F   F   F
  0.4997200070000005  0.4109399909999993  0.4336999949999978   F   F   F
  0.4997200070000005  0.4665000139999975  0.4336999949999978   F   F   F
  0.4645999970000005  0.4942800099999971  0.4328800139999984   F   F   F
  0.4645999970000005  0.5498300189999981  0.4328800139999984   F   F   F
  0.4295299950000029  0.4109399909999993  0.4304000139999999   F   F   F
  0.4295299950000029  0.4665000139999975  0.4304000139999999   F   F   F
  0.3945699929999975  0.4942800099999971  0.4262799919999978   F   F   F
  0.3945699929999975  0.5498300189999981  0.4262799919999978   F   F   F
  0.3597899970000000  0.4109399909999993  0.4205200079999969   F   F   F
  0.3597899970000000  0.4665000139999975  0.4205200079999969   F   F   F
  0.3252300019999979  0.4942800099999971  0.4131299849999976   F   F   F
  0.3252300019999979  0.5498300189999981  0.4131299849999976   F   F   F
  0.2909500000000023  0.4109399909999993  0.4041300120000031   F   F   F
  0.2909500000000023  0.4665000139999975  0.4041300120000031   F   F   F
  0.2570199970000004  0.4942800099999971  0.3935199980000021   F   F   F
  0.2570199970000004  0.5498300189999981  0.3935199980000021   F   F   F
  0.2234700019999991  0.4109399909999993  0.3813300130000030   F   F   F
  0.2234700019999991  0.4665000139999975  0.3813300130000030   F   F   F
  0.1903800070000017  0.4942800099999971  0.3675700129999981   F   F   F
  0.1903800070000017  0.5498300189999981  0.3675700129999981   F   F   F
  0.1577900050000025  0.4109399909999993  0.3522599940000006   F   F   F
  0.1577900050000025  0.4665000139999975  0.3522599940000006   F   F   F
  0.8416600230000029  0.2442799960000031  0.3522599940000006   F   F   F
  0.8416600230000029  0.2998299899999992  0.3522599940000006   F   F   F
  0.8090699910000012  0.3276099859999988  0.3675700129999981   F   F   F
  0.8090699910000012  0.3831599949999998  0.3675700129999981   F   F   F
  0.7759699819999994  0.2442799960000031  0.3813300130000030   F   F   F
  0.7759699819999994  0.2998299899999992  0.3813300130000030   F   F   F
  0.7424299719999965  0.3276099859999988  0.3935199980000021   F   F   F
  0.7424299719999965  0.3831599949999998  0.3935199980000021   F   F   F
  0.7084900139999988  0.2442799960000031  0.4041300120000031   F   F   F
  0.7084900139999988  0.2998299899999992  0.4041300120000031   F   F   F
  0.6742200260000004  0.3276099859999988  0.4131299849999976   F   F   F
  0.6742200260000004  0.3831599949999998  0.4131299849999976   F   F   F
  0.6396600010000029  0.2442799960000031  0.4205200079999969   F   F   F
  0.6396600010000029  0.2998299899999992  0.4205200079999969   F   F   F
  0.6048700209999964  0.3276099859999988  0.4262799919999978   F   F   F
  0.6048700209999964  0.3831599949999998  0.4262799919999978   F   F   F
  0.5699200030000000  0.2442799960000031  0.4304000139999999   F   F   F
  0.5699200030000000  0.2998299899999992  0.4304000139999999   F   F   F
  0.5348500010000024  0.3276099859999988  0.4328800139999984   F   F   F
  0.5348500010000024  0.3831599949999998  0.4328800139999984   F   F   F
  0.4997200070000005  0.2442799960000031  0.4336999949999978   F   F   F
  0.4997200070000005  0.2998299899999992  0.4336999949999978   F   F   F
  0.4645999970000005  0.3276099859999988  0.4328800139999984   F   F   F
  0.4645999970000005  0.3831599949999998  0.4328800139999984   F   F   F
  0.4295299950000029  0.2442799960000031  0.4304000139999999   F   F   F
  0.4295299950000029  0.2998299899999992  0.4304000139999999   F   F   F
  0.3945699929999975  0.3276099859999988  0.4262799919999978   F   F   F
  0.3945699929999975  0.3831599949999998  0.4262799919999978   F   F   F
  0.3597899970000000  0.2442799960000031  0.4205200079999969   F   F   F
  0.3597899970000000  0.2998299899999992  0.4205200079999969   F   F   F
  0.3252300019999979  0.3276099859999988  0.4131299849999976   F   F   F
  0.3252300019999979  0.3831599949999998  0.4131299849999976   F   F   F
  0.2909500000000023  0.2442799960000031  0.4041300120000031   F   F   F
  0.2909500000000023  0.2998299899999992  0.4041300120000031   F   F   F
  0.2570199970000004  0.3276099859999988  0.3935199980000021   F   F   F
  0.2570199970000004  0.3831599949999998  0.3935199980000021   F   F   F
  0.2234700019999991  0.2442799960000031  0.3813300130000030   F   F   F
  0.2234700019999991  0.2998299899999992  0.3813300130000030   F   F   F
  0.1903800070000017  0.3276099859999988  0.3675700129999981   F   F   F
  0.1903800070000017  0.3831599949999998  0.3675700129999981   F   F   F
  0.1577900050000025  0.2442799960000031  0.3522599940000006   F   F   F
  0.1577900050000025  0.2998299899999992  0.3522599940000006   F   F   F
  0.8416600230000029  0.0776100009999965  0.3522599940000006   F   F   F
  0.8416600230000029  0.1331599949999998  0.3522599940000006   F   F   F
  0.8090699910000012  0.1609400059999970  0.3675700129999981   F   F   F
  0.8090699910000012  0.2164999989999998  0.3675700129999981   F   F   F
  0.7759699819999994  0.0776100009999965  0.3813300130000030   F   F   F
  0.7759699819999994  0.1331599949999998  0.3813300130000030   F   F   F
  0.7424299719999965  0.1609400059999970  0.3935199980000021   F   F   F
  0.7424299719999965  0.2164999989999998  0.3935199980000021   F   F   F
  0.7084900139999988  0.0776100009999965  0.4041300120000031   F   F   F
  0.7084900139999988  0.1331599949999998  0.4041300120000031   F   F   F
  0.6742200260000004  0.1609400059999970  0.4131299849999976   F   F   F
  0.6742200260000004  0.2164999989999998  0.4131299849999976   F   F   F
  0.6396600010000029  0.0776100009999965  0.4205200079999969   F   F   F
  0.6396600010000029  0.1331599949999998  0.4205200079999969   F   F   F
  0.6048700209999964  0.1609400059999970  0.4262799919999978   F   F   F
  0.6048700209999964  0.2164999989999998  0.4262799919999978   F   F   F
  0.5699200030000000  0.0776100009999965  0.4304000139999999   F   F   F
  0.5699200030000000  0.1331599949999998  0.4304000139999999   F   F   F
  0.5348500010000024  0.1609400059999970  0.4328800139999984   F   F   F
  0.5348500010000024  0.2164999989999998  0.4328800139999984   F   F   F
  0.4997200070000005  0.0776100009999965  0.4336999949999978   F   F   F
  0.4997200070000005  0.1331599949999998  0.4336999949999978   F   F   F
  0.4645999970000005  0.1609400059999970  0.4328800139999984   F   F   F
  0.4645999970000005  0.2164999989999998  0.4328800139999984   F   F   F
  0.4295299950000029  0.0776100009999965  0.4304000139999999   F   F   F
  0.4295299950000029  0.1331599949999998  0.4304000139999999   F   F   F
  0.3945699929999975  0.1609400059999970  0.4262799919999978   F   F   F
  0.3945699929999975  0.2164999989999998  0.4262799919999978   F   F   F
  0.3597899970000000  0.0776100009999965  0.4205200079999969   F   F   F
  0.3597899970000000  0.1331599949999998  0.4205200079999969   F   F   F
  0.3252300019999979  0.1609400059999970  0.4131299849999976   F   F   F
  0.3252300019999979  0.2164999989999998  0.4131299849999976   F   F   F
  0.2909500000000023  0.0776100009999965  0.4041300120000031   F   F   F
  0.2909500000000023  0.1331599949999998  0.4041300120000031   F   F   F
  0.2570199970000004  0.1609400059999970  0.3935199980000021   F   F   F
  0.2570199970000004  0.2164999989999998  0.3935199980000021   F   F   F
  0.2234700019999991  0.0776100009999965  0.3813300130000030   F   F   F
  0.2234700019999991  0.1331599949999998  0.3813300130000030   F   F   F
  0.1903800070000017  0.1609400059999970  0.3675700129999981   F   F   F
  0.1903800070000017  0.2164999989999998  0.3675700129999981   F   F   F
  0.1577900050000025  0.0776100009999965  0.3522599940000006   F   F   F
  0.1577900050000025  0.1331599949999998  0.3522599940000006   F   F   F
  0.4836221557722228  0.2671198865394864  0.5725453769925826   T   T   T
  0.5238906304308744  0.2671267379776264  0.5724153264669360   T   T   T
  0.4629614297449779  0.3138147553150678  0.5719398396194760   T   T   T
  0.5444995381710804  0.3138558769612884  0.5717218729979220   T   T   T
  0.4718759442692077  0.4152018495889519  0.5705669850076950   T   T   T
  0.5355747120482319  0.4151768067304042  0.5707233856181898   T   T   T
  0.5822719787180585  0.4791844865378487  0.5682909183989879   T   T   T
  0.5822554931824524  0.5663562507430508  0.5678763921971197   T   T   T
  0.5355881742035823  0.6301796581899421  0.5693220134229507   T   T   T
  0.4719906097917473  0.6303558639196798  0.5694295633934824   T   T   T
  0.4252837651269217  0.5665273828989518  0.5672655497806863   T   T   T
  0.4252497926236064  0.4793292177346338  0.5673525670660020   T   T   T
  0.6220503180608554  0.5502375278829403  0.5648266203272145   T   T   T
  0.6560930297462632  0.5785185539572141  0.5613390699219304   T   T   T
  0.6220442242697527  0.4952372442011879  0.5649936102230856   T   T   T
  0.6900870515481435  0.5502090556592421  0.5579544335674577   T   T   T
  0.6560497216616804  0.4668819462390734  0.5615812472524219   T   T   T
  0.6900653546353290  0.4950921427714916  0.5580527519562030   T   T   T
  0.4837850304551308  0.6849712870474022  0.5705268997768030   T   T   T
  0.5239316122105683  0.6848270505691338  0.5703710856334524   T   T   T
  0.3173493932512858  0.5504878225778426  0.5591690420346529   T   T   T
  0.3173460673902682  0.4953618710740719  0.5592532247801972   T   T   T
  0.3513742022653614  0.4671226502031211  0.5623114262808921   T   T   T
  0.3854556595309948  0.4954304183096454  0.5649689714899284   T   T   T
  0.3854604821493341  0.5504524244412489  0.5649542453145168   T   T   T
  0.3513745880417358  0.5787537343508380  0.5621954723302219   T   T   T
  0.4836087169385421  0.3606420501610230  0.5714491842857574   T   T   T
  0.4632001281869016  0.7317798978539604  0.5712014240355348   T   T   T
  0.5447291381527319  0.7314646276695543  0.5709108313552514   T   T   T
  0.5238118431337772  0.3606487962701397  0.5714005664938733   T   T   T
  0.4839484157596927  0.7784390019905092  0.5717032900757982   T   T   T
  0.5241988231723691  0.7782956908152084  0.5715722517622390   T   T   T
  0.4691437753852775  0.5060766043633691  0.6679248132216832   T   T   T
  0.4318247513594733  0.3140366838395230  0.5720714214281561   T   T   T
  0.5756265133070914  0.3141206753097726  0.5716596237671667   T   T   T
  0.6559472102345978  0.6211488129614051  0.5613528623830304   T   T   T
  0.4320643211107100  0.7315920356250231  0.5713935481325151   T   T   T
  0.5758482241215367  0.7310226754838477  0.5709424624248445   T   T   T
  0.7172369522563774  0.5709612261964978  0.5551761744688481   T   T   T
  0.6558678763809098  0.4242511328821146  0.5617173197036724   T   T   T
  0.2902012490327333  0.5712470026138243  0.5563785445936952   T   T   T
  0.7171853395554937  0.4742713741613170  0.5553553056404155   T   T   T
  0.2902091287446965  0.4745788356184620  0.5565988832417208   T   T   T
  0.3515749872748916  0.4245013756947500  0.5624911483365918   T   T   T
  0.3515916723151625  0.6213817027139301  0.5622523957405834   T   T   T
  0.4684572300371541  0.2298126947943729  0.5731871222976392   T   T   T
  0.5390979620084640  0.2298465867774363  0.5729796352781928   T   T   T
  0.4688514120142094  0.8157978165572277  0.5720281719420434   T   T   T
  0.5394828880114843  0.8155179323539534  0.5718397395736589   T   T   T
  0.5208454559836919  0.5657732890128051  0.6941889741401833   T   T   T
  0.4590909636025795  0.4687621276002163  0.6541103667677401   T   T   T
  0.4476047087122483  0.5363705283470541  0.6619509941968124   T   T   T
  0.5254227004362637  0.4936255689839968  0.6509601467195142   T   T   T
  0.4738963362397510  0.5014404173161450  0.7041130778346224   T   T   T
  0.5036681545562572  0.5229633452555551  0.5732709169567514   T   T   T
  0.5037387766160047  0.4474572598760260  0.5707342037613679   T   T   T
  0.5587222062559043  0.5227999638439309  0.5696719194525156   T   T   T
  0.5037479079304562  0.5980982052974628  0.5689941226404658   T   T   T
  0.4488064581379697  0.5229540874985723  0.5682509447235859   T   T   T
  0.4355625106773114  0.4295666469368665  0.5690740906463472   T   T   T
  0.5719250335257376  0.4294350872776064  0.5695727980212403   T   T   T
  0.5719134203108224  0.6160735327373216  0.5684313434168726   T   T   T
  0.4356472150231010  0.6162931827437654  0.5686006870725613   T   T   T
  0.5045192363598706  0.5209096199581283  0.6448755218667012   T   T   T
  0.5186935351630050  0.5698034875704263  0.6617272781370546   T   T   T
 
  0.00000000E+00  0.00000000E+00  0.00000000E+00
  0.00000000E+00  0.00000000E+00  0.00000000E+00
  0.00000000E+00  0.00000000E+00  0.00000000E+00
  0.00000000E+00  0.00000000E+00  0.00000000E+00
  0.00000000E+00  0.00000000E+00  0.00000000E+00
  0.00000000E+00  0.00000000E+00  0.00000000E+00
  0.00000000E+00  0.00000000E+00  0.00000000E+00
  0.00000000E+00  0.00000000E+00  0.00000000E+00
  0.00000000E+00  0.00000000E+00  0.00000000E+00
  0.00000000E+00  0.00000000E+00  0.00000000E+00
  0.00000000E+00  0.00000000E+00  0.00000000E+00
  0.00000000E+00  0.00000000E+00  0.00000000E+00
  0.00000000E+00  0.00000000E+00  0.00000000E+00
  0.00000000E+00  0.00000000E+00  0.00000000E+00
  0.00000000E+00  0.00000000E+00  0.00000000E+00
  0.00000000E+00  0.00000000E+00  0.00000000E+00
  0.00000000E+00  0.00000000E+00  0.00000000E+00
  0.00000000E+00  0.00000000E+00  0.00000000E+00
  0.00000000E+00  0.00000000E+00  0.00000000E+00
  0.00000000E+00  0.00000000E+00  0.00000000E+00
  0.00000000E+00  0.00000000E+00  0.00000000E+00
  0.00000000E+00  0.00000000E+00  0.00000000E+00
  0.00000000E+00  0.00000000E+00  0.00000000E+00
  0.00000000E+00  0.00000000E+00  0.00000000E+00
  0.00000000E+00  0.00000000E+00  0.00000000E+00
  0.00000000E+00  0.00000000E+00  0.00000000E+00
  0.00000000E+00  0.00000000E+00  0.00000000E+00
  0.00000000E+00  0.00000000E+00  0.00000000E+00
  0.00000000E+00  0.00000000E+00  0.00000000E+00
  0.00000000E+00  0.00000000E+00  0.00000000E+00
  0.00000000E+00  0.00000000E+00  0.00000000E+00
  0.00000000E+00  0.00000000E+00  0.00000000E+00
  0.00000000E+00  0.00000000E+00  0.00000000E+00
  0.00000000E+00  0.00000000E+00  0.00000000E+00
  0.00000000E+00  0.00000000E+00  0.00000000E+00
  0.00000000E+00  0.00000000E+00  0.00000000E+00
  0.00000000E+00  0.00000000E+00  0.00000000E+00
  0.00000000E+00  0.00000000E+00  0.00000000E+00
  0.00000000E+00  0.00000000E+00  0.00000000E+00
  0.00000000E+00  0.00000000E+00  0.00000000E+00
  0.00000000E+00  0.00000000E+00  0.00000000E+00
  0.00000000E+00  0.00000000E+00  0.00000000E+00
  0.00000000E+00  0.00000000E+00  0.00000000E+00
  0.00000000E+00  0.00000000E+00  0.00000000E+00
  0.00000000E+00  0.00000000E+00  0.00000000E+00
  0.00000000E+00  0.00000000E+00  0.00000000E+00
  0.00000000E+00  0.00000000E+00  0.00000000E+00
  0.00000000E+00  0.00000000E+00  0.00000000E+00
  0.00000000E+00  0.00000000E+00  0.00000000E+00
  0.00000000E+00  0.00000000E+00  0.00000000E+00
  0.00000000E+00  0.00000000E+00  0.00000000E+00
  0.00000000E+00  0.00000000E+00  0.00000000E+00
  0.00000000E+00  0.00000000E+00  0.00000000E+00
  0.00000000E+00  0.00000000E+00  0.00000000E+00
  0.00000000E+00  0.00000000E+00  0.00000000E+00
  0.00000000E+00  0.00000000E+00  0.00000000E+00
  0.00000000E+00  0.00000000E+00  0.00000000E+00
  0.00000000E+00  0.00000000E+00  0.00000000E+00
  0.00000000E+00  0.00000000E+00  0.00000000E+00
  0.00000000E+00  0.00000000E+00  0.00000000E+00
  0.00000000E+00  0.00000000E+00  0.00000000E+00
  0.00000000E+00  0.00000000E+00  0.00000000E+00
  0.00000000E+00  0.00000000E+00  0.00000000E+00
  0.00000000E+00  0.00000000E+00  0.00000000E+00
  0.00000000E+00  0.00000000E+00  0.00000000E+00
  0.00000000E+00  0.00000000E+00  0.00000000E+00
  0.00000000E+00  0.00000000E+00  0.00000000E+00
  0.00000000E+00  0.00000000E+00  0.00000000E+00
  0.00000000E+00  0.00000000E+00  0.00000000E+00
  0.00000000E+00  0.00000000E+00  0.00000000E+00
  0.00000000E+00  0.00000000E+00  0.00000000E+00
  0.00000000E+00  0.00000000E+00  0.00000000E+00
  0.00000000E+00  0.00000000E+00  0.00000000E+00
  0.00000000E+00  0.00000000E+00  0.00000000E+00
  0.00000000E+00  0.00000000E+00  0.00000000E+00
  0.00000000E+00  0.00000000E+00  0.00000000E+00
  0.00000000E+00  0.00000000E+00  0.00000000E+00
  0.00000000E+00  0.00000000E+00  0.00000000E+00
  0.00000000E+00  0.00000000E+00  0.00000000E+00
  0.00000000E+00  0.00000000E+00  0.00000000E+00
  0.00000000E+00  0.00000000E+00  0.00000000E+00
  0.00000000E+00  0.00000000E+00  0.00000000E+00
  0.00000000E+00  0.00000000E+00  0.00000000E+00
  0.00000000E+00  0.00000000E+00  0.00000000E+00
  0.00000000E+00  0.00000000E+00  0.00000000E+00
  0.00000000E+00  0.00000000E+00  0.00000000E+00
  0.00000000E+00  0.00000000E+00  0.00000000E+00
  0.00000000E+00  0.00000000E+00  0.00000000E+00
  0.00000000E+00  0.00000000E+00  0.00000000E+00
  0.00000000E+00  0.00000000E+00  0.00000000E+00
  0.00000000E+00  0.00000000E+00  0.00000000E+00
  0.00000000E+00  0.00000000E+00  0.00000000E+00
  0.00000000E+00  0.00000000E+00  0.00000000E+00
  0.00000000E+00  0.00000000E+00  0.00000000E+00
  0.00000000E+00  0.00000000E+00  0.00000000E+00
  0.00000000E+00  0.00000000E+00  0.00000000E+00
  0.00000000E+00  0.00000000E+00  0.00000000E+00
  0.00000000E+00  0.00000000E+00  0.00000000E+00
  0.00000000E+00  0.00000000E+00  0.00000000E+00
  0.00000000E+00  0.00000000E+00  0.00000000E+00
  0.00000000E+00  0.00000000E+00  0.00000000E+00
  0.00000000E+00  0.00000000E+00  0.00000000E+00
  0.00000000E+00  0.00000000E+00  0.00000000E+00
  0.00000000E+00  0.00000000E+00  0.00000000E+00
  0.00000000E+00  0.00000000E+00  0.00000000E+00
  0.00000000E+00  0.00000000E+00  0.00000000E+00
  0.00000000E+00  0.00000000E+00  0.00000000E+00
  0.00000000E+00  0.00000000E+00  0.00000000E+00
  0.00000000E+00  0.00000000E+00  0.00000000E+00
  0.00000000E+00  0.00000000E+00  0.00000000E+00
  0.00000000E+00  0.00000000E+00  0.00000000E+00
  0.00000000E+00  0.00000000E+00  0.00000000E+00
  0.00000000E+00  0.00000000E+00  0.00000000E+00
  0.00000000E+00  0.00000000E+00  0.00000000E+00
  0.00000000E+00  0.00000000E+00  0.00000000E+00
  0.00000000E+00  0.00000000E+00  0.00000000E+00
  0.00000000E+00  0.00000000E+00  0.00000000E+00
  0.00000000E+00  0.00000000E+00  0.00000000E+00
  0.00000000E+00  0.00000000E+00  0.00000000E+00
  0.00000000E+00  0.00000000E+00  0.00000000E+00
  0.00000000E+00  0.00000000E+00  0.00000000E+00
  0.00000000E+00  0.00000000E+00  0.00000000E+00
  0.00000000E+00  0.00000000E+00  0.00000000E+00
  0.00000000E+00  0.00000000E+00  0.00000000E+00
  0.00000000E+00  0.00000000E+00  0.00000000E+00
  0.00000000E+00  0.00000000E+00  0.00000000E+00
  0.00000000E+00  0.00000000E+00  0.00000000E+00
  0.00000000E+00  0.00000000E+00  0.00000000E+00
  0.00000000E+00  0.00000000E+00  0.00000000E+00
  0.00000000E+00  0.00000000E+00  0.00000000E+00
  0.00000000E+00  0.00000000E+00  0.00000000E+00
  0.00000000E+00  0.00000000E+00  0.00000000E+00
  0.00000000E+00  0.00000000E+00  0.00000000E+00
  0.00000000E+00  0.00000000E+00  0.00000000E+00
  0.00000000E+00  0.00000000E+00  0.00000000E+00
  0.00000000E+00  0.00000000E+00  0.00000000E+00
  0.00000000E+00  0.00000000E+00  0.00000000E+00
  0.00000000E+00  0.00000000E+00  0.00000000E+00
  0.00000000E+00  0.00000000E+00  0.00000000E+00
  0.00000000E+00  0.00000000E+00  0.00000000E+00
  0.00000000E+00  0.00000000E+00  0.00000000E+00
  0.00000000E+00  0.00000000E+00  0.00000000E+00
  0.00000000E+00  0.00000000E+00  0.00000000E+00
  0.00000000E+00  0.00000000E+00  0.00000000E+00
  0.00000000E+00  0.00000000E+00  0.00000000E+00
  0.00000000E+00  0.00000000E+00  0.00000000E+00
  0.00000000E+00  0.00000000E+00  0.00000000E+00
  0.00000000E+00  0.00000000E+00  0.00000000E+00
  0.00000000E+00  0.00000000E+00  0.00000000E+00
  0.00000000E+00  0.00000000E+00  0.00000000E+00
  0.00000000E+00  0.00000000E+00  0.00000000E+00
  0.00000000E+00  0.00000000E+00  0.00000000E+00
  0.00000000E+00  0.00000000E+00  0.00000000E+00
  0.00000000E+00  0.00000000E+00  0.00000000E+00
  0.00000000E+00  0.00000000E+00  0.00000000E+00
  0.00000000E+00  0.00000000E+00  0.00000000E+00
  0.00000000E+00  0.00000000E+00  0.00000000E+00
  0.00000000E+00  0.00000000E+00  0.00000000E+00
  0.00000000E+00  0.00000000E+00  0.00000000E+00
  0.00000000E+00  0.00000000E+00  0.00000000E+00
  0.00000000E+00  0.00000000E+00  0.00000000E+00
  0.00000000E+00  0.00000000E+00  0.00000000E+00
  0.00000000E+00  0.00000000E+00  0.00000000E+00
  0.00000000E+00  0.00000000E+00  0.00000000E+00
  0.00000000E+00  0.00000000E+00  0.00000000E+00
  0.00000000E+00  0.00000000E+00  0.00000000E+00
  0.00000000E+00  0.00000000E+00  0.00000000E+00
  0.00000000E+00  0.00000000E+00  0.00000000E+00
  0.00000000E+00  0.00000000E+00  0.00000000E+00
  0.00000000E+00  0.00000000E+00  0.00000000E+00
  0.00000000E+00  0.00000000E+00  0.00000000E+00
  0.00000000E+00  0.00000000E+00  0.00000000E+00
  0.00000000E+00  0.00000000E+00  0.00000000E+00
  0.00000000E+00  0.00000000E+00  0.00000000E+00
  0.00000000E+00  0.00000000E+00  0.00000000E+00
  0.00000000E+00  0.00000000E+00  0.00000000E+00
  0.00000000E+00  0.00000000E+00  0.00000000E+00
  0.00000000E+00  0.00000000E+00  0.00000000E+00
  0.00000000E+00  0.00000000E+00  0.00000000E+00
  0.00000000E+00  0.00000000E+00  0.00000000E+00
  0.00000000E+00  0.00000000E+00  0.00000000E+00
  0.00000000E+00  0.00000000E+00  0.00000000E+00
  0.00000000E+00  0.00000000E+00  0.00000000E+00
  0.00000000E+00  0.00000000E+00  0.00000000E+00
  0.00000000E+00  0.00000000E+00  0.00000000E+00
  0.00000000E+00  0.00000000E+00  0.00000000E+00
  0.00000000E+00  0.00000000E+00  0.00000000E+00
  0.00000000E+00  0.00000000E+00  0.00000000E+00
  0.00000000E+00  0.00000000E+00  0.00000000E+00
  0.00000000E+00  0.00000000E+00  0.00000000E+00
  0.00000000E+00  0.00000000E+00  0.00000000E+00
  0.00000000E+00  0.00000000E+00  0.00000000E+00
  0.00000000E+00  0.00000000E+00  0.00000000E+00
  0.00000000E+00  0.00000000E+00  0.00000000E+00
  0.00000000E+00  0.00000000E+00  0.00000000E+00
  0.00000000E+00  0.00000000E+00  0.00000000E+00
  0.00000000E+00  0.00000000E+00  0.00000000E+00
  0.00000000E+00  0.00000000E+00  0.00000000E+00
  0.00000000E+00  0.00000000E+00  0.00000000E+00
  0.00000000E+00  0.00000000E+00  0.00000000E+00
  0.00000000E+00  0.00000000E+00  0.00000000E+00
  0.00000000E+00  0.00000000E+00  0.00000000E+00
  0.00000000E+00  0.00000000E+00  0.00000000E+00
  0.00000000E+00  0.00000000E+00  0.00000000E+00
  0.00000000E+00  0.00000000E+00  0.00000000E+00
  0.00000000E+00  0.00000000E+00  0.00000000E+00
  0.00000000E+00  0.00000000E+00  0.00000000E+00
  0.00000000E+00  0.00000000E+00  0.00000000E+00
  0.00000000E+00  0.00000000E+00  0.00000000E+00
  0.00000000E+00  0.00000000E+00  0.00000000E+00
  0.00000000E+00  0.00000000E+00  0.00000000E+00
  0.00000000E+00  0.00000000E+00  0.00000000E+00
  0.00000000E+00  0.00000000E+00  0.00000000E+00
  0.00000000E+00  0.00000000E+00  0.00000000E+00
  0.00000000E+00  0.00000000E+00  0.00000000E+00
  0.00000000E+00  0.00000000E+00  0.00000000E+00
  0.00000000E+00  0.00000000E+00  0.00000000E+00
  0.00000000E+00  0.00000000E+00  0.00000000E+00
  0.00000000E+00  0.00000000E+00  0.00000000E+00
  0.00000000E+00  0.00000000E+00  0.00000000E+00
  0.00000000E+00  0.00000000E+00  0.00000000E+00
  0.00000000E+00  0.00000000E+00  0.00000000E+00
  0.00000000E+00  0.00000000E+00  0.00000000E+00
  0.00000000E+00  0.00000000E+00  0.00000000E+00
  0.00000000E+00  0.00000000E+00  0.00000000E+00
  0.00000000E+00  0.00000000E+00  0.00000000E+00
  0.00000000E+00  0.00000000E+00  0.00000000E+00
  0.00000000E+00  0.00000000E+00  0.00000000E+00
  0.00000000E+00  0.00000000E+00  0.00000000E+00
  0.00000000E+00  0.00000000E+00  0.00000000E+00
  0.00000000E+00  0.00000000E+00  0.00000000E+00
  0.00000000E+00  0.00000000E+00  0.00000000E+00
  0.00000000E+00  0.00000000E+00  0.00000000E+00
  0.00000000E+00  0.00000000E+00  0.00000000E+00
  0.00000000E+00  0.00000000E+00  0.00000000E+00
  0.00000000E+00  0.00000000E+00  0.00000000E+00
  0.00000000E+00  0.00000000E+00  0.00000000E+00
  0.00000000E+00  0.00000000E+00  0.00000000E+00
  0.00000000E+00  0.00000000E+00  0.00000000E+00
  0.00000000E+00  0.00000000E+00  0.00000000E+00
  0.00000000E+00  0.00000000E+00  0.00000000E+00
  0.00000000E+00  0.00000000E+00  0.00000000E+00
  0.00000000E+00  0.00000000E+00  0.00000000E+00
  0.00000000E+00  0.00000000E+00  0.00000000E+00
  0.00000000E+00  0.00000000E+00  0.00000000E+00
  0.00000000E+00  0.00000000E+00  0.00000000E+00
  0.00000000E+00  0.00000000E+00  0.00000000E+00
  0.00000000E+00  0.00000000E+00  0.00000000E+00
  0.00000000E+00  0.00000000E+00  0.00000000E+00
  0.00000000E+00  0.00000000E+00  0.00000000E+00
  0.00000000E+00  0.00000000E+00  0.00000000E+00
  0.00000000E+00  0.00000000E+00  0.00000000E+00
  0.00000000E+00  0.00000000E+00  0.00000000E+00
  0.00000000E+00  0.00000000E+00  0.00000000E+00
  0.00000000E+00  0.00000000E+00  0.00000000E+00
  0.00000000E+00  0.00000000E+00  0.00000000E+00
  0.00000000E+00  0.00000000E+00  0.00000000E+00
  0.00000000E+00  0.00000000E+00  0.00000000E+00
  0.00000000E+00  0.00000000E+00  0.00000000E+00
  0.00000000E+00  0.00000000E+00  0.00000000E+00
  0.00000000E+00  0.00000000E+00  0.00000000E+00
  0.00000000E+00  0.00000000E+00  0.00000000E+00
  0.00000000E+00  0.00000000E+00  0.00000000E+00
  0.00000000E+00  0.00000000E+00  0.00000000E+00
  0.00000000E+00  0.00000000E+00  0.00000000E+00
  0.00000000E+00  0.00000000E+00  0.00000000E+00
  0.00000000E+00  0.00000000E+00  0.00000000E+00
  0.00000000E+00  0.00000000E+00  0.00000000E+00
  0.00000000E+00  0.00000000E+00  0.00000000E+00
  0.00000000E+00  0.00000000E+00  0.00000000E+00
  0.00000000E+00  0.00000000E+00  0.00000000E+00
  0.00000000E+00  0.00000000E+00  0.00000000E+00
  0.00000000E+00  0.00000000E+00  0.00000000E+00
  0.00000000E+00  0.00000000E+00  0.00000000E+00
  0.00000000E+00  0.00000000E+00  0.00000000E+00
  0.00000000E+00  0.00000000E+00  0.00000000E+00
  0.00000000E+00  0.00000000E+00  0.00000000E+00
  0.00000000E+00  0.00000000E+00  0.00000000E+00
  0.00000000E+00  0.00000000E+00  0.00000000E+00
  0.00000000E+00  0.00000000E+00  0.00000000E+00
  0.00000000E+00  0.00000000E+00  0.00000000E+00
  0.00000000E+00  0.00000000E+00  0.00000000E+00
  0.00000000E+00  0.00000000E+00  0.00000000E+00
  0.00000000E+00  0.00000000E+00  0.00000000E+00
  0.00000000E+00  0.00000000E+00  0.00000000E+00
  0.00000000E+00  0.00000000E+00  0.00000000E+00
  0.00000000E+00  0.00000000E+00  0.00000000E+00
  0.00000000E+00  0.00000000E+00  0.00000000E+00
  0.00000000E+00  0.00000000E+00  0.00000000E+00
  0.00000000E+00  0.00000000E+00  0.00000000E+00
  0.00000000E+00  0.00000000E+00  0.00000000E+00
  0.00000000E+00  0.00000000E+00  0.00000000E+00
  0.00000000E+00  0.00000000E+00  0.00000000E+00
  0.00000000E+00  0.00000000E+00  0.00000000E+00
  0.00000000E+00  0.00000000E+00  0.00000000E+00
  0.00000000E+00  0.00000000E+00  0.00000000E+00
  0.00000000E+00  0.00000000E+00  0.00000000E+00
  0.00000000E+00  0.00000000E+00  0.00000000E+00
  0.00000000E+00  0.00000000E+00  0.00000000E+00
  0.00000000E+00  0.00000000E+00  0.00000000E+00
  0.00000000E+00  0.00000000E+00  0.00000000E+00
  0.00000000E+00  0.00000000E+00  0.00000000E+00
  0.00000000E+00  0.00000000E+00  0.00000000E+00
  0.00000000E+00  0.00000000E+00  0.00000000E+00
  0.00000000E+00  0.00000000E+00  0.00000000E+00
  0.00000000E+00  0.00000000E+00  0.00000000E+00
  0.00000000E+00  0.00000000E+00  0.00000000E+00
  0.00000000E+00  0.00000000E+00  0.00000000E+00
  0.00000000E+00  0.00000000E+00  0.00000000E+00
  0.00000000E+00  0.00000000E+00  0.00000000E+00
  0.00000000E+00  0.00000000E+00  0.00000000E+00
  0.00000000E+00  0.00000000E+00  0.00000000E+00
  0.00000000E+00  0.00000000E+00  0.00000000E+00
  0.00000000E+00  0.00000000E+00  0.00000000E+00
  0.00000000E+00  0.00000000E+00  0.00000000E+00
  0.00000000E+00  0.00000000E+00  0.00000000E+00
  0.00000000E+00  0.00000000E+00  0.00000000E+00
