# Supplementary material for: Pulsed electrosynthesis orthogonally optimizes C‒N coupling and hydrogenation for amine production with a molecular catalyst
Source: Nat Commun. 2026 May 4;17:4027. doi: 10.1038/s41467-026-72678-0 (PMC13139404; doi:10.1038/s41467-026-72678-0)
Supplement: Supplementary file 3 — Supplementary Data 1 [file 41467_2026_72678_MOESM3_ESM.zip › Supplementary Data 1/C1 pathway/COOH/CONTCAR]

 CONTCAR                                
   1.00000000000000     
    35.0000000000000000    0.0000000000000000    0.0000000000000000
     0.0000000000000000   25.5599994658999989    0.0000000000000000
     0.0000000000000000    0.0000000000000000   30.0000000000000000
   C    H    Co   N    O 
   285    17     1     8     2
Selective dynamics
Direct
  0.8416600230000029  0.9109399909999993  0.3522599940000006   F   F   F
  0.8416600230000029  0.9664999840000021  0.3522599940000006   F   F   F
  0.8090699910000012  0.9942799809999983  0.3675700129999981   F   F   F
  0.8090699910000012  0.0498300009999966  0.3675700129999981   F   F   F
  0.7759699819999994  0.9109399909999993  0.3813300130000030   F   F   F
  0.7759699819999994  0.9664999840000021  0.3813300130000030   F   F   F
  0.7424299719999965  0.9942799809999983  0.3935199980000021   F   F   F
  0.7424299719999965  0.0498300009999966  0.3935199980000021   F   F   F
  0.7084900139999988  0.9109399909999993  0.4041300120000031   F   F   F
  0.7084900139999988  0.9664999840000021  0.4041300120000031   F   F   F
  0.6742200260000004  0.9942799809999983  0.4131299849999976   F   F   F
  0.6742200260000004  0.0498300009999966  0.4131299849999976   F   F   F
  0.6396600010000029  0.9109399909999993  0.4205200079999969   F   F   F
  0.6396600010000029  0.9664999840000021  0.4205200079999969   F   F   F
  0.6048700209999964  0.9942799809999983  0.4262799919999978   F   F   F
  0.6048700209999964  0.0498300009999966  0.4262799919999978   F   F   F
  0.5699200030000000  0.9109399909999993  0.4304000139999999   F   F   F
  0.5699200030000000  0.9664999840000021  0.4304000139999999   F   F   F
  0.5348500010000024  0.9942799809999983  0.4328800139999984   F   F   F
  0.5348500010000024  0.0498300009999966  0.4328800139999984   F   F   F
  0.4997200070000005  0.9109399909999993  0.4336999949999978   F   F   F
  0.4997200070000005  0.9664999840000021  0.4336999949999978   F   F   F
  0.4645999970000005  0.9942799809999983  0.4328800139999984   F   F   F
  0.4645999970000005  0.0498300009999966  0.4328800139999984   F   F   F
  0.4295299950000029  0.9109399909999993  0.4304000139999999   F   F   F
  0.4295299950000029  0.9664999840000021  0.4304000139999999   F   F   F
  0.3945699929999975  0.9942799809999983  0.4262799919999978   F   F   F
  0.3945699929999975  0.0498300009999966  0.4262799919999978   F   F   F
  0.3597899970000000  0.9109399909999993  0.4205200079999969   F   F   F
  0.3597899970000000  0.9664999840000021  0.4205200079999969   F   F   F
  0.3252300019999979  0.9942799809999983  0.4131299849999976   F   F   F
  0.3252300019999979  0.0498300009999966  0.4131299849999976   F   F   F
  0.2909500000000023  0.9109399909999993  0.4041300120000031   F   F   F
  0.2909500000000023  0.9664999840000021  0.4041300120000031   F   F   F
  0.2570199970000004  0.9942799809999983  0.3935199980000021   F   F   F
  0.2570199970000004  0.0498300009999966  0.3935199980000021   F   F   F
  0.2234700019999991  0.9109399909999993  0.3813300130000030   F   F   F
  0.2234700019999991  0.9664999840000021  0.3813300130000030   F   F   F
  0.1903800070000017  0.9942799809999983  0.3675700129999981   F   F   F
  0.1903800070000017  0.0498300009999966  0.3675700129999981   F   F   F
  0.1577900050000025  0.9109399909999993  0.3522599940000006   F   F   F
  0.1577900050000025  0.9664999840000021  0.3522599940000006   F   F   F
  0.8416600230000029  0.7442799809999983  0.3522599940000006   F   F   F
  0.8416600230000029  0.7998300189999981  0.3522599940000006   F   F   F
  0.8090699910000012  0.8276100160000013  0.3675700129999981   F   F   F
  0.8090699910000012  0.8831599949999998  0.3675700129999981   F   F   F
  0.7759699819999994  0.7442799809999983  0.3813300130000030   F   F   F
  0.7759699819999994  0.7998300189999981  0.3813300130000030   F   F   F
  0.7424299719999965  0.8276100160000013  0.3935199980000021   F   F   F
  0.7424299719999965  0.8831599949999998  0.3935199980000021   F   F   F
  0.7084900139999988  0.7442799809999983  0.4041300120000031   F   F   F
  0.7084900139999988  0.7998300189999981  0.4041300120000031   F   F   F
  0.6742200260000004  0.8276100160000013  0.4131299849999976   F   F   F
  0.6742200260000004  0.8831599949999998  0.4131299849999976   F   F   F
  0.6396600010000029  0.7442799809999983  0.4205200079999969   F   F   F
  0.6396600010000029  0.7998300189999981  0.4205200079999969   F   F   F
  0.6048700209999964  0.8276100160000013  0.4262799919999978   F   F   F
  0.6048700209999964  0.8831599949999998  0.4262799919999978   F   F   F
  0.5699200030000000  0.7442799809999983  0.4304000139999999   F   F   F
  0.5699200030000000  0.7998300189999981  0.4304000139999999   F   F   F
  0.5348500010000024  0.8276100160000013  0.4328800139999984   F   F   F
  0.5348500010000024  0.8831599949999998  0.4328800139999984   F   F   F
  0.4997200070000005  0.7442799809999983  0.4336999949999978   F   F   F
  0.4997200070000005  0.7998300189999981  0.4336999949999978   F   F   F
  0.4645999970000005  0.8276100160000013  0.4328800139999984   F   F   F
  0.4645999970000005  0.8831599949999998  0.4328800139999984   F   F   F
  0.4295299950000029  0.7442799809999983  0.4304000139999999   F   F   F
  0.4295299950000029  0.7998300189999981  0.4304000139999999   F   F   F
  0.3945699929999975  0.8276100160000013  0.4262799919999978   F   F   F
  0.3945699929999975  0.8831599949999998  0.4262799919999978   F   F   F
  0.3597899970000000  0.7442799809999983  0.4205200079999969   F   F   F
  0.3597899970000000  0.7998300189999981  0.4205200079999969   F   F   F
  0.3252300019999979  0.8276100160000013  0.4131299849999976   F   F   F
  0.3252300019999979  0.8831599949999998  0.4131299849999976   F   F   F
  0.2909500000000023  0.7442799809999983  0.4041300120000031   F   F   F
  0.2909500000000023  0.7998300189999981  0.4041300120000031   F   F   F
  0.2570199970000004  0.8276100160000013  0.3935199980000021   F   F   F
  0.2570199970000004  0.8831599949999998  0.3935199980000021   F   F   F
  0.2234700019999991  0.7442799809999983  0.3813300130000030   F   F   F
  0.2234700019999991  0.7998300189999981  0.3813300130000030   F   F   F
  0.1903800070000017  0.8276100160000013  0.3675700129999981   F   F   F
  0.1903800070000017  0.8831599949999998  0.3675700129999981   F   F   F
  0.1577900050000025  0.7442799809999983  0.3522599940000006   F   F   F
  0.1577900050000025  0.7998300189999981  0.3522599940000006   F   F   F
  0.8416600230000029  0.5776100160000013  0.3522599940000006   F   F   F
  0.8416600230000029  0.6331599949999998  0.3522599940000006   F   F   F
  0.8090699910000012  0.6609399909999993  0.3675700129999981   F   F   F
  0.8090699910000012  0.7164999840000021  0.3675700129999981   F   F   F
  0.7759699819999994  0.5776100160000013  0.3813300130000030   F   F   F
  0.7759699819999994  0.6331599949999998  0.3813300130000030   F   F   F
  0.7424299719999965  0.6609399909999993  0.3935199980000021   F   F   F
  0.7424299719999965  0.7164999840000021  0.3935199980000021   F   F   F
  0.7084900139999988  0.5776100160000013  0.4041300120000031   F   F   F
  0.7084900139999988  0.6331599949999998  0.4041300120000031   F   F   F
  0.6742200260000004  0.6609399909999993  0.4131299849999976   F   F   F
  0.6742200260000004  0.7164999840000021  0.4131299849999976   F   F   F
  0.6396600010000029  0.5776100160000013  0.4205200079999969   F   F   F
  0.6396600010000029  0.6331599949999998  0.4205200079999969   F   F   F
  0.6048700209999964  0.6609399909999993  0.4262799919999978   F   F   F
  0.6048700209999964  0.7164999840000021  0.4262799919999978   F   F   F
  0.5699200030000000  0.5776100160000013  0.4304000139999999   F   F   F
  0.5699200030000000  0.6331599949999998  0.4304000139999999   F   F   F
  0.5348500010000024  0.6609399909999993  0.4328800139999984   F   F   F
  0.5348500010000024  0.7164999840000021  0.4328800139999984   F   F   F
  0.4997200070000005  0.5776100160000013  0.4336999949999978   F   F   F
  0.4997200070000005  0.6331599949999998  0.4336999949999978   F   F   F
  0.4645999970000005  0.6609399909999993  0.4328800139999984   F   F   F
  0.4645999970000005  0.7164999840000021  0.4328800139999984   F   F   F
  0.4295299950000029  0.5776100160000013  0.4304000139999999   F   F   F
  0.4295299950000029  0.6331599949999998  0.4304000139999999   F   F   F
  0.3945699929999975  0.6609399909999993  0.4262799919999978   F   F   F
  0.3945699929999975  0.7164999840000021  0.4262799919999978   F   F   F
  0.3597899970000000  0.5776100160000013  0.4205200079999969   F   F   F
  0.3597899970000000  0.6331599949999998  0.4205200079999969   F   F   F
  0.3252300019999979  0.6609399909999993  0.4131299849999976   F   F   F
  0.3252300019999979  0.7164999840000021  0.4131299849999976   F   F   F
  0.2909500000000023  0.5776100160000013  0.4041300120000031   F   F   F
  0.2909500000000023  0.6331599949999998  0.4041300120000031   F   F   F
  0.2570199970000004  0.6609399909999993  0.3935199980000021   F   F   F
  0.2570199970000004  0.7164999840000021  0.3935199980000021   F   F   F
  0.2234700019999991  0.5776100160000013  0.3813300130000030   F   F   F
  0.2234700019999991  0.6331599949999998  0.3813300130000030   F   F   F
  0.1903800070000017  0.6609399909999993  0.3675700129999981   F   F   F
  0.1903800070000017  0.7164999840000021  0.3675700129999981   F   F   F
  0.1577900050000025  0.5776100160000013  0.3522599940000006   F   F   F
  0.1577900050000025  0.6331599949999998  0.3522599940000006   F   F   F
  0.8416600230000029  0.4109399909999993  0.3522599940000006   F   F   F
  0.8416600230000029  0.4665000139999975  0.3522599940000006   F   F   F
  0.8090699910000012  0.4942800099999971  0.3675700129999981   F   F   F
  0.8090699910000012  0.5498300189999981  0.3675700129999981   F   F   F
  0.7759699819999994  0.4109399909999993  0.3813300130000030   F   F   F
  0.7759699819999994  0.4665000139999975  0.3813300130000030   F   F   F
  0.7424299719999965  0.4942800099999971  0.3935199980000021   F   F   F
  0.7424299719999965  0.5498300189999981  0.3935199980000021   F   F   F
  0.7084900139999988  0.4109399909999993  0.4041300120000031   F   F   F
  0.7084900139999988  0.4665000139999975  0.4041300120000031   F   F   F
  0.6742200260000004  0.4942800099999971  0.4131299849999976   F   F   F
  0.6742200260000004  0.5498300189999981  0.4131299849999976   F   F   F
  0.6396600010000029  0.4109399909999993  0.4205200079999969   F   F   F
  0.6396600010000029  0.4665000139999975  0.4205200079999969   F   F   F
  0.6048700209999964  0.4942800099999971  0.4262799919999978   F   F   F
  0.6048700209999964  0.5498300189999981  0.4262799919999978   F   F   F
  0.5699200030000000  0.4109399909999993  0.4304000139999999   F   F   F
  0.5699200030000000  0.4665000139999975  0.4304000139999999   F   F   F
  0.5348500010000024  0.4942800099999971  0.4328800139999984   F   F   F
  0.5348500010000024  0.5498300189999981  0.4328800139999984   F   F   F
  0.4997200070000005  0.4109399909999993  0.4336999949999978   F   F   F
  0.4997200070000005  0.4665000139999975  0.4336999949999978   F   F   F
  0.4645999970000005  0.4942800099999971  0.4328800139999984   F   F   F
  0.4645999970000005  0.5498300189999981  0.4328800139999984   F   F   F
  0.4295299950000029  0.4109399909999993  0.4304000139999999   F   F   F
  0.4295299950000029  0.4665000139999975  0.4304000139999999   F   F   F
  0.3945699929999975  0.4942800099999971  0.4262799919999978   F   F   F
  0.3945699929999975  0.5498300189999981  0.4262799919999978   F   F   F
  0.3597899970000000  0.4109399909999993  0.4205200079999969   F   F   F
  0.3597899970000000  0.4665000139999975  0.4205200079999969   F   F   F
  0.3252300019999979  0.4942800099999971  0.4131299849999976   F   F   F
  0.3252300019999979  0.5498300189999981  0.4131299849999976   F   F   F
  0.2909500000000023  0.4109399909999993  0.4041300120000031   F   F   F
  0.2909500000000023  0.4665000139999975  0.4041300120000031   F   F   F
  0.2570199970000004  0.4942800099999971  0.3935199980000021   F   F   F
  0.2570199970000004  0.5498300189999981  0.3935199980000021   F   F   F
  0.2234700019999991  0.4109399909999993  0.3813300130000030   F   F   F
  0.2234700019999991  0.4665000139999975  0.3813300130000030   F   F   F
  0.1903800070000017  0.4942800099999971  0.3675700129999981   F   F   F
  0.1903800070000017  0.5498300189999981  0.3675700129999981   F   F   F
  0.1577900050000025  0.4109399909999993  0.3522599940000006   F   F   F
  0.1577900050000025  0.4665000139999975  0.3522599940000006   F   F   F
  0.8416600230000029  0.2442799960000031  0.3522599940000006   F   F   F
  0.8416600230000029  0.2998299899999992  0.3522599940000006   F   F   F
  0.8090699910000012  0.3276099859999988  0.3675700129999981   F   F   F
  0.8090699910000012  0.3831599949999998  0.3675700129999981   F   F   F
  0.7759699819999994  0.2442799960000031  0.3813300130000030   F   F   F
  0.7759699819999994  0.2998299899999992  0.3813300130000030   F   F   F
  0.7424299719999965  0.3276099859999988  0.3935199980000021   F   F   F
  0.7424299719999965  0.3831599949999998  0.3935199980000021   F   F   F
  0.7084900139999988  0.2442799960000031  0.4041300120000031   F   F   F
  0.7084900139999988  0.2998299899999992  0.4041300120000031   F   F   F
  0.6742200260000004  0.3276099859999988  0.4131299849999976   F   F   F
  0.6742200260000004  0.3831599949999998  0.4131299849999976   F   F   F
  0.6396600010000029  0.2442799960000031  0.4205200079999969   F   F   F
  0.6396600010000029  0.2998299899999992  0.4205200079999969   F   F   F
  0.6048700209999964  0.3276099859999988  0.4262799919999978   F   F   F
  0.6048700209999964  0.3831599949999998  0.4262799919999978   F   F   F
  0.5699200030000000  0.2442799960000031  0.4304000139999999   F   F   F
  0.5699200030000000  0.2998299899999992  0.4304000139999999   F   F   F
  0.5348500010000024  0.3276099859999988  0.4328800139999984   F   F   F
  0.5348500010000024  0.3831599949999998  0.4328800139999984   F   F   F
  0.4997200070000005  0.2442799960000031  0.4336999949999978   F   F   F
  0.4997200070000005  0.2998299899999992  0.4336999949999978   F   F   F
  0.4645999970000005  0.3276099859999988  0.4328800139999984   F   F   F
  0.4645999970000005  0.3831599949999998  0.4328800139999984   F   F   F
  0.4295299950000029  0.2442799960000031  0.4304000139999999   F   F   F
  0.4295299950000029  0.2998299899999992  0.4304000139999999   F   F   F
  0.3945699929999975  0.3276099859999988  0.4262799919999978   F   F   F
  0.3945699929999975  0.3831599949999998  0.4262799919999978   F   F   F
  0.3597899970000000  0.2442799960000031  0.4205200079999969   F   F   F
  0.3597899970000000  0.2998299899999992  0.4205200079999969   F   F   F
  0.3252300019999979  0.3276099859999988  0.4131299849999976   F   F   F
  0.3252300019999979  0.3831599949999998  0.4131299849999976   F   F   F
  0.2909500000000023  0.2442799960000031  0.4041300120000031   F   F   F
  0.2909500000000023  0.2998299899999992  0.4041300120000031   F   F   F
  0.2570199970000004  0.3276099859999988  0.3935199980000021   F   F   F
  0.2570199970000004  0.3831599949999998  0.3935199980000021   F   F   F
  0.2234700019999991  0.2442799960000031  0.3813300130000030   F   F   F
  0.2234700019999991  0.2998299899999992  0.3813300130000030   F   F   F
  0.1903800070000017  0.3276099859999988  0.3675700129999981   F   F   F
  0.1903800070000017  0.3831599949999998  0.3675700129999981   F   F   F
  0.1577900050000025  0.2442799960000031  0.3522599940000006   F   F   F
  0.1577900050000025  0.2998299899999992  0.3522599940000006   F   F   F
  0.8416600230000029  0.0776100009999965  0.3522599940000006   F   F   F
  0.8416600230000029  0.1331599949999998  0.3522599940000006   F   F   F
  0.8090699910000012  0.1609400059999970  0.3675700129999981   F   F   F
  0.8090699910000012  0.2164999989999998  0.3675700129999981   F   F   F
  0.7759699819999994  0.0776100009999965  0.3813300130000030   F   F   F
  0.7759699819999994  0.1331599949999998  0.3813300130000030   F   F   F
  0.7424299719999965  0.1609400059999970  0.3935199980000021   F   F   F
  0.7424299719999965  0.2164999989999998  0.3935199980000021   F   F   F
  0.7084900139999988  0.0776100009999965  0.4041300120000031   F   F   F
  0.7084900139999988  0.1331599949999998  0.4041300120000031   F   F   F
  0.6742200260000004  0.1609400059999970  0.4131299849999976   F   F   F
  0.6742200260000004  0.2164999989999998  0.4131299849999976   F   F   F
  0.6396600010000029  0.0776100009999965  0.4205200079999969   F   F   F
  0.6396600010000029  0.1331599949999998  0.4205200079999969   F   F   F
  0.6048700209999964  0.1609400059999970  0.4262799919999978   F   F   F
  0.6048700209999964  0.2164999989999998  0.4262799919999978   F   F   F
  0.5699200030000000  0.0776100009999965  0.4304000139999999   F   F   F
  0.5699200030000000  0.1331599949999998  0.4304000139999999   F   F   F
  0.5348500010000024  0.1609400059999970  0.4328800139999984   F   F   F
  0.5348500010000024  0.2164999989999998  0.4328800139999984   F   F   F
  0.4997200070000005  0.0776100009999965  0.4336999949999978   F   F   F
  0.4997200070000005  0.1331599949999998  0.4336999949999978   F   F   F
  0.4645999970000005  0.1609400059999970  0.4328800139999984   F   F   F
  0.4645999970000005  0.2164999989999998  0.4328800139999984   F   F   F
  0.4295299950000029  0.0776100009999965  0.4304000139999999   F   F   F
  0.4295299950000029  0.1331599949999998  0.4304000139999999   F   F   F
  0.3945699929999975  0.1609400059999970  0.4262799919999978   F   F   F
  0.3945699929999975  0.2164999989999998  0.4262799919999978   F   F   F
  0.3597899970000000  0.0776100009999965  0.4205200079999969   F   F   F
  0.3597899970000000  0.1331599949999998  0.4205200079999969   F   F   F
  0.3252300019999979  0.1609400059999970  0.4131299849999976   F   F   F
  0.3252300019999979  0.2164999989999998  0.4131299849999976   F   F   F
  0.2909500000000023  0.0776100009999965  0.4041300120000031   F   F   F
  0.2909500000000023  0.1331599949999998  0.4041300120000031   F   F   F
  0.2570199970000004  0.1609400059999970  0.3935199980000021   F   F   F
  0.2570199970000004  0.2164999989999998  0.3935199980000021   F   F   F
  0.2234700019999991  0.0776100009999965  0.3813300130000030   F   F   F
  0.2234700019999991  0.1331599949999998  0.3813300130000030   F   F   F
  0.1903800070000017  0.1609400059999970  0.3675700129999981   F   F   F
  0.1903800070000017  0.2164999989999998  0.3675700129999981   F   F   F
  0.1577900050000025  0.0776100009999965  0.3522599940000006   F   F   F
  0.1577900050000025  0.1331599949999998  0.3522599940000006   F   F   F
  0.4836080388649368  0.2673991891187999  0.5721679646781270   T   T   T
  0.5238872175001776  0.2674200597444807  0.5720570916859609   T   T   T
  0.4629566552722378  0.3140980666087005  0.5719138960041634   T   T   T
  0.5445398365392724  0.3141196143771429  0.5716865722877085   T   T   T
  0.4718658557425661  0.4153394436420819  0.5724464427065099   T   T   T
  0.5356310059046764  0.4153750065489669  0.5722570694336325   T   T   T
  0.5822367823197746  0.4791062285292957  0.5690362132383836   T   T   T
  0.5822459297535199  0.5660942966730937  0.5688710420722510   T   T   T
  0.5356931564304013  0.6299186509657868  0.5718546082110978   T   T   T
  0.4719407607121955  0.6300967114126503  0.5720538221980734   T   T   T
  0.4253987396652933  0.5662755674023309  0.5693769690877996   T   T   T
  0.4253488284308864  0.4791756341783017  0.5695308426997937   T   T   T
  0.6219896051696207  0.5500757984971150  0.5652126076217709   T   T   T
  0.6559537972696093  0.5784427033838280  0.5614013261502779   T   T   T
  0.6220005157635190  0.4951001374243016  0.5653181658117293   T   T   T
  0.6899234321501513  0.5501848742993206  0.5574839794312162   T   T   T
  0.6559929633409145  0.4667722974094513  0.5616178364639903   T   T   T
  0.6899419452252034  0.4950772066455508  0.5575919834348434   T   T   T
  0.4837939332349286  0.6845667565464718  0.5715303173345088   T   T   T
  0.5239628670991314  0.6844358587294999  0.5714044363288467   T   T   T
  0.3177097539191379  0.5504524368165600  0.5585446202199842   T   T   T
  0.3176565251400323  0.4953277118725760  0.5586490243024231   T   T   T
  0.3515854324881342  0.4669818573230991  0.5624887478725983   T   T   T
  0.3856298804586356  0.4952635423488411  0.5660461398429131   T   T   T
  0.3856755258300948  0.5502438203445285  0.5659477758763909   T   T   T
  0.3517105214937912  0.5786603547532466  0.5622842988524217   T   T   T
  0.4836642477465508  0.3608509377802243  0.5721465876177072   T   T   T
  0.4631911026291627  0.7314058511515965  0.5710956114613213   T   T   T
  0.5447688782933816  0.7310952706586242  0.5708615211228812   T   T   T
  0.5238255931673595  0.3608734004387360  0.5720261677767643   T   T   T
  0.4839358961009819  0.7780347529583380  0.5711441744745360   T   T   T
  0.5242093363777821  0.7778874774059862  0.5710316636188223   T   T   T
  0.5045496949363022  0.5227986179413144  0.6397097685034863   T   T   T
  0.4318023633501991  0.3145002394505857  0.5719836099520467   T   T   T
  0.5756882173009876  0.3145301087492751  0.5716096950444247   T   T   T
  0.6557063279552021  0.6211034144370386  0.5616244977485083   T   T   T
  0.4320361514570038  0.7311503416109146  0.5711604916345071   T   T   T
  0.5759101473935992  0.7305478468087115  0.5707759862358303   T   T   T
  0.7170092582346236  0.5710173726440460  0.5544510907890059   T   T   T
  0.6558091407785590  0.4241171275407485  0.5620052882303990   T   T   T
  0.2906297648624723  0.5713176771027082  0.5555919076607783   T   T   T
  0.7170507570195064  0.4742791692654165  0.5546412415782840   T   T   T
  0.2905151145269648  0.4745772782416360  0.5557759758208216   T   T   T
  0.3517536310485933  0.4243216531952211  0.5627790054841553   T   T   T
  0.3520153401897749  0.6213152300371105  0.5624198574703885   T   T   T
  0.4684049427165247  0.2301434418491912  0.5728236860751682   T   T   T
  0.5391030239273567  0.2301665536623130  0.5726325055883821   T   T   T
  0.4688002948446077  0.8153557252624487  0.5716322197527431   T   T   T
  0.5395099417971856  0.8150794879591464  0.5714405943567376   T   T   T
  0.4725912040912362  0.5228430628092924  0.6905134009762592   T   T   T
  0.5036513036010806  0.5226802865747627  0.5765074661193770   T   T   T
  0.5037328072267244  0.4476632317576615  0.5728780131822854   T   T   T
  0.5587039496963815  0.5226168941073123  0.5701385197659957   T   T   T
  0.5037683245080192  0.5976987130081620  0.5726099886268404   T   T   T
  0.4489538419350292  0.5227107955990532  0.5705387572316712   T   T   T
  0.4355952587416445  0.4294568929240896  0.5709814258248054   T   T   T
  0.5719170998471336  0.4294098714759029  0.5705767025562808   T   T   T
  0.5719645696239560  0.6158169098470013  0.5702248381809967   T   T   T
  0.4356625622845810  0.6160041294090283  0.5706480518560609   T   T   T
  0.4688596628553847  0.5227959874388236  0.6579757724270695   T   T   T
  0.5335306621107859  0.5228619723415805  0.6617321788534756   T   T   T
 
  0.00000000E+00  0.00000000E+00  0.00000000E+00
  0.00000000E+00  0.00000000E+00  0.00000000E+00
  0.00000000E+00  0.00000000E+00  0.00000000E+00
  0.00000000E+00  0.00000000E+00  0.00000000E+00
  0.00000000E+00  0.00000000E+00  0.00000000E+00
  0.00000000E+00  0.00000000E+00  0.00000000E+00
  0.00000000E+00  0.00000000E+00  0.00000000E+00
  0.00000000E+00  0.00000000E+00  0.00000000E+00
  0.00000000E+00  0.00000000E+00  0.00000000E+00
  0.00000000E+00  0.00000000E+00  0.00000000E+00
  0.00000000E+00  0.00000000E+00  0.00000000E+00
  0.00000000E+00  0.00000000E+00  0.00000000E+00
  0.00000000E+00  0.00000000E+00  0.00000000E+00
  0.00000000E+00  0.00000000E+00  0.00000000E+00
  0.00000000E+00  0.00000000E+00  0.00000000E+00
  0.00000000E+00  0.00000000E+00  0.00000000E+00
  0.00000000E+00  0.00000000E+00  0.00000000E+00
  0.00000000E+00  0.00000000E+00  0.00000000E+00
  0.00000000E+00  0.00000000E+00  0.00000000E+00
  0.00000000E+00  0.00000000E+00  0.00000000E+00
  0.00000000E+00  0.00000000E+00  0.00000000E+00
  0.00000000E+00  0.00000000E+00  0.00000000E+00
  0.00000000E+00  0.00000000E+00  0.00000000E+00
  0.00000000E+00  0.00000000E+00  0.00000000E+00
  0.00000000E+00  0.00000000E+00  0.00000000E+00
  0.00000000E+00  0.00000000E+00  0.00000000E+00
  0.00000000E+00  0.00000000E+00  0.00000000E+00
  0.00000000E+00  0.00000000E+00  0.00000000E+00
  0.00000000E+00  0.00000000E+00  0.00000000E+00
  0.00000000E+00  0.00000000E+00  0.00000000E+00
  0.00000000E+00  0.00000000E+00  0.00000000E+00
  0.00000000E+00  0.00000000E+00  0.00000000E+00
  0.00000000E+00  0.00000000E+00  0.00000000E+00
  0.00000000E+00  0.00000000E+00  0.00000000E+00
  0.00000000E+00  0.00000000E+00  0.00000000E+00
  0.00000000E+00  0.00000000E+00  0.00000000E+00
  0.00000000E+00  0.00000000E+00  0.00000000E+00
  0.00000000E+00  0.00000000E+00  0.00000000E+00
  0.00000000E+00  0.00000000E+00  0.00000000E+00
  0.00000000E+00  0.00000000E+00  0.00000000E+00
  0.00000000E+00  0.00000000E+00  0.00000000E+00
  0.00000000E+00  0.00000000E+00  0.00000000E+00
  0.00000000E+00  0.00000000E+00  0.00000000E+00
  0.00000000E+00  0.00000000E+00  0.00000000E+00
  0.00000000E+00  0.00000000E+00  0.00000000E+00
  0.00000000E+00  0.00000000E+00  0.00000000E+00
  0.00000000E+00  0.00000000E+00  0.00000000E+00
  0.00000000E+00  0.00000000E+00  0.00000000E+00
  0.00000000E+00  0.00000000E+00  0.00000000E+00
  0.00000000E+00  0.00000000E+00  0.00000000E+00
  0.00000000E+00  0.00000000E+00  0.00000000E+00
  0.00000000E+00  0.00000000E+00  0.00000000E+00
  0.00000000E+00  0.00000000E+00  0.00000000E+00
  0.00000000E+00  0.00000000E+00  0.00000000E+00
  0.00000000E+00  0.00000000E+00  0.00000000E+00
  0.00000000E+00  0.00000000E+00  0.00000000E+00
  0.00000000E+00  0.00000000E+00  0.00000000E+00
  0.00000000E+00  0.00000000E+00  0.00000000E+00
  0.00000000E+00  0.00000000E+00  0.00000000E+00
  0.00000000E+00  0.00000000E+00  0.00000000E+00
  0.00000000E+00  0.00000000E+00  0.00000000E+00
  0.00000000E+00  0.00000000E+00  0.00000000E+00
  0.00000000E+00  0.00000000E+00  0.00000000E+00
  0.00000000E+00  0.00000000E+00  0.00000000E+00
  0.00000000E+00  0.00000000E+00  0.00000000E+00
  0.00000000E+00  0.00000000E+00  0.00000000E+00
  0.00000000E+00  0.00000000E+00  0.00000000E+00
  0.00000000E+00  0.00000000E+00  0.00000000E+00
  0.00000000E+00  0.00000000E+00  0.00000000E+00
  0.00000000E+00  0.00000000E+00  0.00000000E+00
  0.00000000E+00  0.00000000E+00  0.00000000E+00
  0.00000000E+00  0.00000000E+00  0.00000000E+00
  0.00000000E+00  0.00000000E+00  0.00000000E+00
  0.00000000E+00  0.00000000E+00  0.00000000E+00
  0.00000000E+00  0.00000000E+00  0.00000000E+00
  0.00000000E+00  0.00000000E+00  0.00000000E+00
  0.00000000E+00  0.00000000E+00  0.00000000E+00
  0.00000000E+00  0.00000000E+00  0.00000000E+00
  0.00000000E+00  0.00000000E+00  0.00000000E+00
  0.00000000E+00  0.00000000E+00  0.00000000E+00
  0.00000000E+00  0.00000000E+00  0.00000000E+00
  0.00000000E+00  0.00000000E+00  0.00000000E+00
  0.00000000E+00  0.00000000E+00  0.00000000E+00
  0.00000000E+00  0.00000000E+00  0.00000000E+00
  0.00000000E+00  0.00000000E+00  0.00000000E+00
  0.00000000E+00  0.00000000E+00  0.00000000E+00
  0.00000000E+00  0.00000000E+00  0.00000000E+00
  0.00000000E+00  0.00000000E+00  0.00000000E+00
  0.00000000E+00  0.00000000E+00  0.00000000E+00
  0.00000000E+00  0.00000000E+00  0.00000000E+00
  0.00000000E+00  0.00000000E+00  0.00000000E+00
  0.00000000E+00  0.00000000E+00  0.00000000E+00
  0.00000000E+00  0.00000000E+00  0.00000000E+00
  0.00000000E+00  0.00000000E+00  0.00000000E+00
  0.00000000E+00  0.00000000E+00  0.00000000E+00
  0.00000000E+00  0.00000000E+00  0.00000000E+00
  0.00000000E+00  0.00000000E+00  0.00000000E+00
  0.00000000E+00  0.00000000E+00  0.00000000E+00
  0.00000000E+00  0.00000000E+00  0.00000000E+00
  0.00000000E+00  0.00000000E+00  0.00000000E+00
  0.00000000E+00  0.00000000E+00  0.00000000E+00
  0.00000000E+00  0.00000000E+00  0.00000000E+00
  0.00000000E+00  0.00000000E+00  0.00000000E+00
  0.00000000E+00  0.00000000E+00  0.00000000E+00
  0.00000000E+00  0.00000000E+00  0.00000000E+00
  0.00000000E+00  0.00000000E+00  0.00000000E+00
  0.00000000E+00  0.00000000E+00  0.00000000E+00
  0.00000000E+00  0.00000000E+00  0.00000000E+00
  0.00000000E+00  0.00000000E+00  0.00000000E+00
  0.00000000E+00  0.00000000E+00  0.00000000E+00
  0.00000000E+00  0.00000000E+00  0.00000000E+00
  0.00000000E+00  0.00000000E+00  0.00000000E+00
  0.00000000E+00  0.00000000E+00  0.00000000E+00
  0.00000000E+00  0.00000000E+00  0.00000000E+00
  0.00000000E+00  0.00000000E+00  0.00000000E+00
  0.00000000E+00  0.00000000E+00  0.00000000E+00
  0.00000000E+00  0.00000000E+00  0.00000000E+00
  0.00000000E+00  0.00000000E+00  0.00000000E+00
  0.00000000E+00  0.00000000E+00  0.00000000E+00
  0.00000000E+00  0.00000000E+00  0.00000000E+00
  0.00000000E+00  0.00000000E+00  0.00000000E+00
  0.00000000E+00  0.00000000E+00  0.00000000E+00
  0.00000000E+00  0.00000000E+00  0.00000000E+00
  0.00000000E+00  0.00000000E+00  0.00000000E+00
  0.00000000E+00  0.00000000E+00  0.00000000E+00
  0.00000000E+00  0.00000000E+00  0.00000000E+00
  0.00000000E+00  0.00000000E+00  0.00000000E+00
  0.00000000E+00  0.00000000E+00  0.00000000E+00
  0.00000000E+00  0.00000000E+00  0.00000000E+00
  0.00000000E+00  0.00000000E+00  0.00000000E+00
  0.00000000E+00  0.00000000E+00  0.00000000E+00
  0.00000000E+00  0.00000000E+00  0.00000000E+00
  0.00000000E+00  0.00000000E+00  0.00000000E+00
  0.00000000E+00  0.00000000E+00  0.00000000E+00
  0.00000000E+00  0.00000000E+00  0.00000000E+00
  0.00000000E+00  0.00000000E+00  0.00000000E+00
  0.00000000E+00  0.00000000E+00  0.00000000E+00
  0.00000000E+00  0.00000000E+00  0.00000000E+00
  0.00000000E+00  0.00000000E+00  0.00000000E+00
  0.00000000E+00  0.00000000E+00  0.00000000E+00
  0.00000000E+00  0.00000000E+00  0.00000000E+00
  0.00000000E+00  0.00000000E+00  0.00000000E+00
  0.00000000E+00  0.00000000E+00  0.00000000E+00
  0.00000000E+00  0.00000000E+00  0.00000000E+00
  0.00000000E+00  0.00000000E+00  0.00000000E+00
  0.00000000E+00  0.00000000E+00  0.00000000E+00
  0.00000000E+00  0.00000000E+00  0.00000000E+00
  0.00000000E+00  0.00000000E+00  0.00000000E+00
  0.00000000E+00  0.00000000E+00  0.00000000E+00
  0.00000000E+00  0.00000000E+00  0.00000000E+00
  0.00000000E+00  0.00000000E+00  0.00000000E+00
  0.00000000E+00  0.00000000E+00  0.00000000E+00
  0.00000000E+00  0.00000000E+00  0.00000000E+00
  0.00000000E+00  0.00000000E+00  0.00000000E+00
  0.00000000E+00  0.00000000E+00  0.00000000E+00
  0.00000000E+00  0.00000000E+00  0.00000000E+00
  0.00000000E+00  0.00000000E+00  0.00000000E+00
  0.00000000E+00  0.00000000E+00  0.00000000E+00
  0.00000000E+00  0.00000000E+00  0.00000000E+00
  0.00000000E+00  0.00000000E+00  0.00000000E+00
  0.00000000E+00  0.00000000E+00  0.00000000E+00
  0.00000000E+00  0.00000000E+00  0.00000000E+00
  0.00000000E+00  0.00000000E+00  0.00000000E+00
  0.00000000E+00  0.00000000E+00  0.00000000E+00
  0.00000000E+00  0.00000000E+00  0.00000000E+00
  0.00000000E+00  0.00000000E+00  0.00000000E+00
  0.00000000E+00  0.00000000E+00  0.00000000E+00
  0.00000000E+00  0.00000000E+00  0.00000000E+00
  0.00000000E+00  0.00000000E+00  0.00000000E+00
  0.00000000E+00  0.00000000E+00  0.00000000E+00
  0.00000000E+00  0.00000000E+00  0.00000000E+00
  0.00000000E+00  0.00000000E+00  0.00000000E+00
  0.00000000E+00  0.00000000E+00  0.00000000E+00
  0.00000000E+00  0.00000000E+00  0.00000000E+00
  0.00000000E+00  0.00000000E+00  0.00000000E+00
  0.00000000E+00  0.00000000E+00  0.00000000E+00
  0.00000000E+00  0.00000000E+00  0.00000000E+00
  0.00000000E+00  0.00000000E+00  0.00000000E+00
  0.00000000E+00  0.00000000E+00  0.00000000E+00
  0.00000000E+00  0.00000000E+00  0.00000000E+00
  0.00000000E+00  0.00000000E+00  0.00000000E+00
  0.00000000E+00  0.00000000E+00  0.00000000E+00
  0.00000000E+00  0.00000000E+00  0.00000000E+00
  0.00000000E+00  0.00000000E+00  0.00000000E+00
  0.00000000E+00  0.00000000E+00  0.00000000E+00
  0.00000000E+00  0.00000000E+00  0.00000000E+00
  0.00000000E+00  0.00000000E+00  0.00000000E+00
  0.00000000E+00  0.00000000E+00  0.00000000E+00
  0.00000000E+00  0.00000000E+00  0.00000000E+00
  0.00000000E+00  0.00000000E+00  0.00000000E+00
  0.00000000E+00  0.00000000E+00  0.00000000E+00
  0.00000000E+00  0.00000000E+00  0.00000000E+00
  0.00000000E+00  0.00000000E+00  0.00000000E+00
  0.00000000E+00  0.00000000E+00  0.00000000E+00
  0.00000000E+00  0.00000000E+00  0.00000000E+00
  0.00000000E+00  0.00000000E+00  0.00000000E+00
  0.00000000E+00  0.00000000E+00  0.00000000E+00
  0.00000000E+00  0.00000000E+00  0.00000000E+00
  0.00000000E+00  0.00000000E+00  0.00000000E+00
  0.00000000E+00  0.00000000E+00  0.00000000E+00
  0.00000000E+00  0.00000000E+00  0.00000000E+00
  0.00000000E+00  0.00000000E+00  0.00000000E+00
  0.00000000E+00  0.00000000E+00  0.00000000E+00
  0.00000000E+00  0.00000000E+00  0.00000000E+00
  0.00000000E+00  0.00000000E+00  0.00000000E+00
  0.00000000E+00  0.00000000E+00  0.00000000E+00
  0.00000000E+00  0.00000000E+00  0.00000000E+00
  0.00000000E+00  0.00000000E+00  0.00000000E+00
  0.00000000E+00  0.00000000E+00  0.00000000E+00
  0.00000000E+00  0.00000000E+00  0.00000000E+00
  0.00000000E+00  0.00000000E+00  0.00000000E+00
  0.00000000E+00  0.00000000E+00  0.00000000E+00
  0.00000000E+00  0.00000000E+00  0.00000000E+00
  0.00000000E+00  0.00000000E+00  0.00000000E+00
  0.00000000E+00  0.00000000E+00  0.00000000E+00
  0.00000000E+00  0.00000000E+00  0.00000000E+00
  0.00000000E+00  0.00000000E+00  0.00000000E+00
  0.00000000E+00  0.00000000E+00  0.00000000E+00
  0.00000000E+00  0.00000000E+00  0.00000000E+00
  0.00000000E+00  0.00000000E+00  0.00000000E+00
  0.00000000E+00  0.00000000E+00  0.00000000E+00
  0.00000000E+00  0.00000000E+00  0.00000000E+00
  0.00000000E+00  0.00000000E+00  0.00000000E+00
  0.00000000E+00  0.00000000E+00  0.00000000E+00
  0.00000000E+00  0.00000000E+00  0.00000000E+00
  0.00000000E+00  0.00000000E+00  0.00000000E+00
  0.00000000E+00  0.00000000E+00  0.00000000E+00
  0.00000000E+00  0.00000000E+00  0.00000000E+00
  0.00000000E+00  0.00000000E+00  0.00000000E+00
  0.00000000E+00  0.00000000E+00  0.00000000E+00
  0.00000000E+00  0.00000000E+00  0.00000000E+00
  0.00000000E+00  0.00000000E+00  0.00000000E+00
  0.00000000E+00  0.00000000E+00  0.00000000E+00
  0.00000000E+00  0.00000000E+00  0.00000000E+00
  0.00000000E+00  0.00000000E+00  0.00000000E+00
  0.00000000E+00  0.00000000E+00  0.00000000E+00
  0.00000000E+00  0.00000000E+00  0.00000000E+00
  0.00000000E+00  0.00000000E+00  0.00000000E+00
  0.00000000E+00  0.00000000E+00  0.00000000E+00
  0.00000000E+00  0.00000000E+00  0.00000000E+00
  0.00000000E+00  0.00000000E+00  0.00000000E+00
  0.00000000E+00  0.00000000E+00  0.00000000E+00
  0.00000000E+00  0.00000000E+00  0.00000000E+00
  0.00000000E+00  0.00000000E+00  0.00000000E+00
  0.00000000E+00  0.00000000E+00  0.00000000E+00
  0.00000000E+00  0.00000000E+00  0.00000000E+00
  0.00000000E+00  0.00000000E+00  0.00000000E+00
  0.00000000E+00  0.00000000E+00  0.00000000E+00
  0.00000000E+00  0.00000000E+00  0.00000000E+00
  0.00000000E+00  0.00000000E+00  0.00000000E+00
  0.00000000E+00  0.00000000E+00  0.00000000E+00
  0.00000000E+00  0.00000000E+00  0.00000000E+00
  0.00000000E+00  0.00000000E+00  0.00000000E+00
  0.00000000E+00  0.00000000E+00  0.00000000E+00
  0.00000000E+00  0.00000000E+00  0.00000000E+00
  0.00000000E+00  0.00000000E+00  0.00000000E+00
  0.00000000E+00  0.00000000E+00  0.00000000E+00
  0.00000000E+00  0.00000000E+00  0.00000000E+00
  0.00000000E+00  0.00000000E+00  0.00000000E+00
  0.00000000E+00  0.00000000E+00  0.00000000E+00
  0.00000000E+00  0.00000000E+00  0.00000000E+00
  0.00000000E+00  0.00000000E+00  0.00000000E+00
  0.00000000E+00  0.00000000E+00  0.00000000E+00
  0.00000000E+00  0.00000000E+00  0.00000000E+00
  0.00000000E+00  0.00000000E+00  0.00000000E+00
  0.00000000E+00  0.00000000E+00  0.00000000E+00
  0.00000000E+00  0.00000000E+00  0.00000000E+00
  0.00000000E+00  0.00000000E+00  0.00000000E+00
  0.00000000E+00  0.00000000E+00  0.00000000E+00
  0.00000000E+00  0.00000000E+00  0.00000000E+00
  0.00000000E+00  0.00000000E+00  0.00000000E+00
  0.00000000E+00  0.00000000E+00  0.00000000E+00
  0.00000000E+00  0.00000000E+00  0.00000000E+00
  0.00000000E+00  0.00000000E+00  0.00000000E+00
  0.00000000E+00  0.00000000E+00  0.00000000E+00
  0.00000000E+00  0.00000000E+00  0.00000000E+00
  0.00000000E+00  0.00000000E+00  0.00000000E+00
  0.00000000E+00  0.00000000E+00  0.00000000E+00
  0.00000000E+00  0.00000000E+00  0.00000000E+00
  0.00000000E+00  0.00000000E+00  0.00000000E+00
  0.00000000E+00  0.00000000E+00  0.00000000E+00
  0.00000000E+00  0.00000000E+00  0.00000000E+00
  0.00000000E+00  0.00000000E+00  0.00000000E+00
  0.00000000E+00  0.00000000E+00  0.00000000E+00
  0.00000000E+00  0.00000000E+00  0.00000000E+00
  0.00000000E+00  0.00000000E+00  0.00000000E+00
  0.00000000E+00  0.00000000E+00  0.00000000E+00
  0.00000000E+00  0.00000000E+00  0.00000000E+00
  0.00000000E+00  0.00000000E+00  0.00000000E+00
  0.00000000E+00  0.00000000E+00  0.00000000E+00
  0.00000000E+00  0.00000000E+00  0.00000000E+00
  0.00000000E+00  0.00000000E+00  0.00000000E+00
  0.00000000E+00  0.00000000E+00  0.00000000E+00
  0.00000000E+00  0.00000000E+00  0.00000000E+00
  0.00000000E+00  0.00000000E+00  0.00000000E+00
  0.00000000E+00  0.00000000E+00  0.00000000E+00
  0.00000000E+00  0.00000000E+00  0.00000000E+00
  0.00000000E+00  0.00000000E+00  0.00000000E+00
  0.00000000E+00  0.00000000E+00  0.00000000E+00
  0.00000000E+00  0.00000000E+00  0.00000000E+00
  0.00000000E+00  0.00000000E+00  0.00000000E+00
  0.00000000E+00  0.00000000E+00  0.00000000E+00
  0.00000000E+00  0.00000000E+00  0.00000000E+00
  0.00000000E+00  0.00000000E+00  0.00000000E+00
  0.00000000E+00  0.00000000E+00  0.00000000E+00
  0.00000000E+00  0.00000000E+00  0.00000000E+00
  0.00000000E+00  0.00000000E+00  0.00000000E+00
  0.00000000E+00  0.00000000E+00  0.00000000E+00
  0.00000000E+00  0.00000000E+00  0.00000000E+00
  0.00000000E+00  0.00000000E+00  0.00000000E+00
  0.00000000E+00  0.00000000E+00  0.00000000E+00
  0.00000000E+00  0.00000000E+00  0.00000000E+00
  0.00000000E+00  0.00000000E+00  0.00000000E+00
