# Supplementary material for: Pulsed electrosynthesis orthogonally optimizes C‒N coupling and hydrogenation for amine production with a molecular catalyst
Source: Nat Commun. 2026 May 4;17:4027. doi: 10.1038/s41467-026-72678-0 (PMC13139404; doi:10.1038/s41467-026-72678-0)
Supplement: Supplementary file 3 — Supplementary Data 1 [file 41467_2026_72678_MOESM3_ESM.zip › Supplementary Data 1/C1 pathway/NHOH/CONTCAR]

 CONTCAR                                
   1.00000000000000     
    35.0000000000000000    0.0000000000000000    0.0000000000000000
     0.0000000000000000   25.5599994658999989    0.0000000000000000
     0.0000000000000000    0.0000000000000000   30.0000000000000000
   C    H    Co   N    O 
   284    18     1     9     1
Selective dynamics
Direct
  0.8416600230000029  0.9109399909999993  0.3522599940000006   F   F   F
  0.8416600230000029  0.9664999840000021  0.3522599940000006   F   F   F
  0.8090699910000012  0.9942799809999983  0.3675700129999981   F   F   F
  0.8090699910000012  0.0498300009999966  0.3675700129999981   F   F   F
  0.7759699819999994  0.9109399909999993  0.3813300130000030   F   F   F
  0.7759699819999994  0.9664999840000021  0.3813300130000030   F   F   F
  0.7424299719999965  0.9942799809999983  0.3935199980000021   F   F   F
  0.7424299719999965  0.0498300009999966  0.3935199980000021   F   F   F
  0.7084900139999988  0.9109399909999993  0.4041300120000031   F   F   F
  0.7084900139999988  0.9664999840000021  0.4041300120000031   F   F   F
  0.6742200260000004  0.9942799809999983  0.4131299849999976   F   F   F
  0.6742200260000004  0.0498300009999966  0.4131299849999976   F   F   F
  0.6396600010000029  0.9109399909999993  0.4205200079999969   F   F   F
  0.6396600010000029  0.9664999840000021  0.4205200079999969   F   F   F
  0.6048700209999964  0.9942799809999983  0.4262799919999978   F   F   F
  0.6048700209999964  0.0498300009999966  0.4262799919999978   F   F   F
  0.5699200030000000  0.9109399909999993  0.4304000139999999   F   F   F
  0.5699200030000000  0.9664999840000021  0.4304000139999999   F   F   F
  0.5348500010000024  0.9942799809999983  0.4328800139999984   F   F   F
  0.5348500010000024  0.0498300009999966  0.4328800139999984   F   F   F
  0.4997200070000005  0.9109399909999993  0.4336999949999978   F   F   F
  0.4997200070000005  0.9664999840000021  0.4336999949999978   F   F   F
  0.4645999970000005  0.9942799809999983  0.4328800139999984   F   F   F
  0.4645999970000005  0.0498300009999966  0.4328800139999984   F   F   F
  0.4295299950000029  0.9109399909999993  0.4304000139999999   F   F   F
  0.4295299950000029  0.9664999840000021  0.4304000139999999   F   F   F
  0.3945699929999975  0.9942799809999983  0.4262799919999978   F   F   F
  0.3945699929999975  0.0498300009999966  0.4262799919999978   F   F   F
  0.3597899970000000  0.9109399909999993  0.4205200079999969   F   F   F
  0.3597899970000000  0.9664999840000021  0.4205200079999969   F   F   F
  0.3252300019999979  0.9942799809999983  0.4131299849999976   F   F   F
  0.3252300019999979  0.0498300009999966  0.4131299849999976   F   F   F
  0.2909500000000023  0.9109399909999993  0.4041300120000031   F   F   F
  0.2909500000000023  0.9664999840000021  0.4041300120000031   F   F   F
  0.2570199970000004  0.9942799809999983  0.3935199980000021   F   F   F
  0.2570199970000004  0.0498300009999966  0.3935199980000021   F   F   F
  0.2234700019999991  0.9109399909999993  0.3813300130000030   F   F   F
  0.2234700019999991  0.9664999840000021  0.3813300130000030   F   F   F
  0.1903800070000017  0.9942799809999983  0.3675700129999981   F   F   F
  0.1903800070000017  0.0498300009999966  0.3675700129999981   F   F   F
  0.1577900050000025  0.9109399909999993  0.3522599940000006   F   F   F
  0.1577900050000025  0.9664999840000021  0.3522599940000006   F   F   F
  0.8416600230000029  0.7442799809999983  0.3522599940000006   F   F   F
  0.8416600230000029  0.7998300189999981  0.3522599940000006   F   F   F
  0.8090699910000012  0.8276100160000013  0.3675700129999981   F   F   F
  0.8090699910000012  0.8831599949999998  0.3675700129999981   F   F   F
  0.7759699819999994  0.7442799809999983  0.3813300130000030   F   F   F
  0.7759699819999994  0.7998300189999981  0.3813300130000030   F   F   F
  0.7424299719999965  0.8276100160000013  0.3935199980000021   F   F   F
  0.7424299719999965  0.8831599949999998  0.3935199980000021   F   F   F
  0.7084900139999988  0.7442799809999983  0.4041300120000031   F   F   F
  0.7084900139999988  0.7998300189999981  0.4041300120000031   F   F   F
  0.6742200260000004  0.8276100160000013  0.4131299849999976   F   F   F
  0.6742200260000004  0.8831599949999998  0.4131299849999976   F   F   F
  0.6396600010000029  0.7442799809999983  0.4205200079999969   F   F   F
  0.6396600010000029  0.7998300189999981  0.4205200079999969   F   F   F
  0.6048700209999964  0.8276100160000013  0.4262799919999978   F   F   F
  0.6048700209999964  0.8831599949999998  0.4262799919999978   F   F   F
  0.5699200030000000  0.7442799809999983  0.4304000139999999   F   F   F
  0.5699200030000000  0.7998300189999981  0.4304000139999999   F   F   F
  0.5348500010000024  0.8276100160000013  0.4328800139999984   F   F   F
  0.5348500010000024  0.8831599949999998  0.4328800139999984   F   F   F
  0.4997200070000005  0.7442799809999983  0.4336999949999978   F   F   F
  0.4997200070000005  0.7998300189999981  0.4336999949999978   F   F   F
  0.4645999970000005  0.8276100160000013  0.4328800139999984   F   F   F
  0.4645999970000005  0.8831599949999998  0.4328800139999984   F   F   F
  0.4295299950000029  0.7442799809999983  0.4304000139999999   F   F   F
  0.4295299950000029  0.7998300189999981  0.4304000139999999   F   F   F
  0.3945699929999975  0.8276100160000013  0.4262799919999978   F   F   F
  0.3945699929999975  0.8831599949999998  0.4262799919999978   F   F   F
  0.3597899970000000  0.7442799809999983  0.4205200079999969   F   F   F
  0.3597899970000000  0.7998300189999981  0.4205200079999969   F   F   F
  0.3252300019999979  0.8276100160000013  0.4131299849999976   F   F   F
  0.3252300019999979  0.8831599949999998  0.4131299849999976   F   F   F
  0.2909500000000023  0.7442799809999983  0.4041300120000031   F   F   F
  0.2909500000000023  0.7998300189999981  0.4041300120000031   F   F   F
  0.2570199970000004  0.8276100160000013  0.3935199980000021   F   F   F
  0.2570199970000004  0.8831599949999998  0.3935199980000021   F   F   F
  0.2234700019999991  0.7442799809999983  0.3813300130000030   F   F   F
  0.2234700019999991  0.7998300189999981  0.3813300130000030   F   F   F
  0.1903800070000017  0.8276100160000013  0.3675700129999981   F   F   F
  0.1903800070000017  0.8831599949999998  0.3675700129999981   F   F   F
  0.1577900050000025  0.7442799809999983  0.3522599940000006   F   F   F
  0.1577900050000025  0.7998300189999981  0.3522599940000006   F   F   F
  0.8416600230000029  0.5776100160000013  0.3522599940000006   F   F   F
  0.8416600230000029  0.6331599949999998  0.3522599940000006   F   F   F
  0.8090699910000012  0.6609399909999993  0.3675700129999981   F   F   F
  0.8090699910000012  0.7164999840000021  0.3675700129999981   F   F   F
  0.7759699819999994  0.5776100160000013  0.3813300130000030   F   F   F
  0.7759699819999994  0.6331599949999998  0.3813300130000030   F   F   F
  0.7424299719999965  0.6609399909999993  0.3935199980000021   F   F   F
  0.7424299719999965  0.7164999840000021  0.3935199980000021   F   F   F
  0.7084900139999988  0.5776100160000013  0.4041300120000031   F   F   F
  0.7084900139999988  0.6331599949999998  0.4041300120000031   F   F   F
  0.6742200260000004  0.6609399909999993  0.4131299849999976   F   F   F
  0.6742200260000004  0.7164999840000021  0.4131299849999976   F   F   F
  0.6396600010000029  0.5776100160000013  0.4205200079999969   F   F   F
  0.6396600010000029  0.6331599949999998  0.4205200079999969   F   F   F
  0.6048700209999964  0.6609399909999993  0.4262799919999978   F   F   F
  0.6048700209999964  0.7164999840000021  0.4262799919999978   F   F   F
  0.5699200030000000  0.5776100160000013  0.4304000139999999   F   F   F
  0.5699200030000000  0.6331599949999998  0.4304000139999999   F   F   F
  0.5348500010000024  0.6609399909999993  0.4328800139999984   F   F   F
  0.5348500010000024  0.7164999840000021  0.4328800139999984   F   F   F
  0.4997200070000005  0.5776100160000013  0.4336999949999978   F   F   F
  0.4997200070000005  0.6331599949999998  0.4336999949999978   F   F   F
  0.4645999970000005  0.6609399909999993  0.4328800139999984   F   F   F
  0.4645999970000005  0.7164999840000021  0.4328800139999984   F   F   F
  0.4295299950000029  0.5776100160000013  0.4304000139999999   F   F   F
  0.4295299950000029  0.6331599949999998  0.4304000139999999   F   F   F
  0.3945699929999975  0.6609399909999993  0.4262799919999978   F   F   F
  0.3945699929999975  0.7164999840000021  0.4262799919999978   F   F   F
  0.3597899970000000  0.5776100160000013  0.4205200079999969   F   F   F
  0.3597899970000000  0.6331599949999998  0.4205200079999969   F   F   F
  0.3252300019999979  0.6609399909999993  0.4131299849999976   F   F   F
  0.3252300019999979  0.7164999840000021  0.4131299849999976   F   F   F
  0.2909500000000023  0.5776100160000013  0.4041300120000031   F   F   F
  0.2909500000000023  0.6331599949999998  0.4041300120000031   F   F   F
  0.2570199970000004  0.6609399909999993  0.3935199980000021   F   F   F
  0.2570199970000004  0.7164999840000021  0.3935199980000021   F   F   F
  0.2234700019999991  0.5776100160000013  0.3813300130000030   F   F   F
  0.2234700019999991  0.6331599949999998  0.3813300130000030   F   F   F
  0.1903800070000017  0.6609399909999993  0.3675700129999981   F   F   F
  0.1903800070000017  0.7164999840000021  0.3675700129999981   F   F   F
  0.1577900050000025  0.5776100160000013  0.3522599940000006   F   F   F
  0.1577900050000025  0.6331599949999998  0.3522599940000006   F   F   F
  0.8416600230000029  0.4109399909999993  0.3522599940000006   F   F   F
  0.8416600230000029  0.4665000139999975  0.3522599940000006   F   F   F
  0.8090699910000012  0.4942800099999971  0.3675700129999981   F   F   F
  0.8090699910000012  0.5498300189999981  0.3675700129999981   F   F   F
  0.7759699819999994  0.4109399909999993  0.3813300130000030   F   F   F
  0.7759699819999994  0.4665000139999975  0.3813300130000030   F   F   F
  0.7424299719999965  0.4942800099999971  0.3935199980000021   F   F   F
  0.7424299719999965  0.5498300189999981  0.3935199980000021   F   F   F
  0.7084900139999988  0.4109399909999993  0.4041300120000031   F   F   F
  0.7084900139999988  0.4665000139999975  0.4041300120000031   F   F   F
  0.6742200260000004  0.4942800099999971  0.4131299849999976   F   F   F
  0.6742200260000004  0.5498300189999981  0.4131299849999976   F   F   F
  0.6396600010000029  0.4109399909999993  0.4205200079999969   F   F   F
  0.6396600010000029  0.4665000139999975  0.4205200079999969   F   F   F
  0.6048700209999964  0.4942800099999971  0.4262799919999978   F   F   F
  0.6048700209999964  0.5498300189999981  0.4262799919999978   F   F   F
  0.5699200030000000  0.4109399909999993  0.4304000139999999   F   F   F
  0.5699200030000000  0.4665000139999975  0.4304000139999999   F   F   F
  0.5348500010000024  0.4942800099999971  0.4328800139999984   F   F   F
  0.5348500010000024  0.5498300189999981  0.4328800139999984   F   F   F
  0.4997200070000005  0.4109399909999993  0.4336999949999978   F   F   F
  0.4997200070000005  0.4665000139999975  0.4336999949999978   F   F   F
  0.4645999970000005  0.4942800099999971  0.4328800139999984   F   F   F
  0.4645999970000005  0.5498300189999981  0.4328800139999984   F   F   F
  0.4295299950000029  0.4109399909999993  0.4304000139999999   F   F   F
  0.4295299950000029  0.4665000139999975  0.4304000139999999   F   F   F
  0.3945699929999975  0.4942800099999971  0.4262799919999978   F   F   F
  0.3945699929999975  0.5498300189999981  0.4262799919999978   F   F   F
  0.3597899970000000  0.4109399909999993  0.4205200079999969   F   F   F
  0.3597899970000000  0.4665000139999975  0.4205200079999969   F   F   F
  0.3252300019999979  0.4942800099999971  0.4131299849999976   F   F   F
  0.3252300019999979  0.5498300189999981  0.4131299849999976   F   F   F
  0.2909500000000023  0.4109399909999993  0.4041300120000031   F   F   F
  0.2909500000000023  0.4665000139999975  0.4041300120000031   F   F   F
  0.2570199970000004  0.4942800099999971  0.3935199980000021   F   F   F
  0.2570199970000004  0.5498300189999981  0.3935199980000021   F   F   F
  0.2234700019999991  0.4109399909999993  0.3813300130000030   F   F   F
  0.2234700019999991  0.4665000139999975  0.3813300130000030   F   F   F
  0.1903800070000017  0.4942800099999971  0.3675700129999981   F   F   F
  0.1903800070000017  0.5498300189999981  0.3675700129999981   F   F   F
  0.1577900050000025  0.4109399909999993  0.3522599940000006   F   F   F
  0.1577900050000025  0.4665000139999975  0.3522599940000006   F   F   F
  0.8416600230000029  0.2442799960000031  0.3522599940000006   F   F   F
  0.8416600230000029  0.2998299899999992  0.3522599940000006   F   F   F
  0.8090699910000012  0.3276099859999988  0.3675700129999981   F   F   F
  0.8090699910000012  0.3831599949999998  0.3675700129999981   F   F   F
  0.7759699819999994  0.2442799960000031  0.3813300130000030   F   F   F
  0.7759699819999994  0.2998299899999992  0.3813300130000030   F   F   F
  0.7424299719999965  0.3276099859999988  0.3935199980000021   F   F   F
  0.7424299719999965  0.3831599949999998  0.3935199980000021   F   F   F
  0.7084900139999988  0.2442799960000031  0.4041300120000031   F   F   F
  0.7084900139999988  0.2998299899999992  0.4041300120000031   F   F   F
  0.6742200260000004  0.3276099859999988  0.4131299849999976   F   F   F
  0.6742200260000004  0.3831599949999998  0.4131299849999976   F   F   F
  0.6396600010000029  0.2442799960000031  0.4205200079999969   F   F   F
  0.6396600010000029  0.2998299899999992  0.4205200079999969   F   F   F
  0.6048700209999964  0.3276099859999988  0.4262799919999978   F   F   F
  0.6048700209999964  0.3831599949999998  0.4262799919999978   F   F   F
  0.5699200030000000  0.2442799960000031  0.4304000139999999   F   F   F
  0.5699200030000000  0.2998299899999992  0.4304000139999999   F   F   F
  0.5348500010000024  0.3276099859999988  0.4328800139999984   F   F   F
  0.5348500010000024  0.3831599949999998  0.4328800139999984   F   F   F
  0.4997200070000005  0.2442799960000031  0.4336999949999978   F   F   F
  0.4997200070000005  0.2998299899999992  0.4336999949999978   F   F   F
  0.4645999970000005  0.3276099859999988  0.4328800139999984   F   F   F
  0.4645999970000005  0.3831599949999998  0.4328800139999984   F   F   F
  0.4295299950000029  0.2442799960000031  0.4304000139999999   F   F   F
  0.4295299950000029  0.2998299899999992  0.4304000139999999   F   F   F
  0.3945699929999975  0.3276099859999988  0.4262799919999978   F   F   F
  0.3945699929999975  0.3831599949999998  0.4262799919999978   F   F   F
  0.3597899970000000  0.2442799960000031  0.4205200079999969   F   F   F
  0.3597899970000000  0.2998299899999992  0.4205200079999969   F   F   F
  0.3252300019999979  0.3276099859999988  0.4131299849999976   F   F   F
  0.3252300019999979  0.3831599949999998  0.4131299849999976   F   F   F
  0.2909500000000023  0.2442799960000031  0.4041300120000031   F   F   F
  0.2909500000000023  0.2998299899999992  0.4041300120000031   F   F   F
  0.2570199970000004  0.3276099859999988  0.3935199980000021   F   F   F
  0.2570199970000004  0.3831599949999998  0.3935199980000021   F   F   F
  0.2234700019999991  0.2442799960000031  0.3813300130000030   F   F   F
  0.2234700019999991  0.2998299899999992  0.3813300130000030   F   F   F
  0.1903800070000017  0.3276099859999988  0.3675700129999981   F   F   F
  0.1903800070000017  0.3831599949999998  0.3675700129999981   F   F   F
  0.1577900050000025  0.2442799960000031  0.3522599940000006   F   F   F
  0.1577900050000025  0.2998299899999992  0.3522599940000006   F   F   F
  0.8416600230000029  0.0776100009999965  0.3522599940000006   F   F   F
  0.8416600230000029  0.1331599949999998  0.3522599940000006   F   F   F
  0.8090699910000012  0.1609400059999970  0.3675700129999981   F   F   F
  0.8090699910000012  0.2164999989999998  0.3675700129999981   F   F   F
  0.7759699819999994  0.0776100009999965  0.3813300130000030   F   F   F
  0.7759699819999994  0.1331599949999998  0.3813300130000030   F   F   F
  0.7424299719999965  0.1609400059999970  0.3935199980000021   F   F   F
  0.7424299719999965  0.2164999989999998  0.3935199980000021   F   F   F
  0.7084900139999988  0.0776100009999965  0.4041300120000031   F   F   F
  0.7084900139999988  0.1331599949999998  0.4041300120000031   F   F   F
  0.6742200260000004  0.1609400059999970  0.4131299849999976   F   F   F
  0.6742200260000004  0.2164999989999998  0.4131299849999976   F   F   F
  0.6396600010000029  0.0776100009999965  0.4205200079999969   F   F   F
  0.6396600010000029  0.1331599949999998  0.4205200079999969   F   F   F
  0.6048700209999964  0.1609400059999970  0.4262799919999978   F   F   F
  0.6048700209999964  0.2164999989999998  0.4262799919999978   F   F   F
  0.5699200030000000  0.0776100009999965  0.4304000139999999   F   F   F
  0.5699200030000000  0.1331599949999998  0.4304000139999999   F   F   F
  0.5348500010000024  0.1609400059999970  0.4328800139999984   F   F   F
  0.5348500010000024  0.2164999989999998  0.4328800139999984   F   F   F
  0.4997200070000005  0.0776100009999965  0.4336999949999978   F   F   F
  0.4997200070000005  0.1331599949999998  0.4336999949999978   F   F   F
  0.4645999970000005  0.1609400059999970  0.4328800139999984   F   F   F
  0.4645999970000005  0.2164999989999998  0.4328800139999984   F   F   F
  0.4295299950000029  0.0776100009999965  0.4304000139999999   F   F   F
  0.4295299950000029  0.1331599949999998  0.4304000139999999   F   F   F
  0.3945699929999975  0.1609400059999970  0.4262799919999978   F   F   F
  0.3945699929999975  0.2164999989999998  0.4262799919999978   F   F   F
  0.3597899970000000  0.0776100009999965  0.4205200079999969   F   F   F
  0.3597899970000000  0.1331599949999998  0.4205200079999969   F   F   F
  0.3252300019999979  0.1609400059999970  0.4131299849999976   F   F   F
  0.3252300019999979  0.2164999989999998  0.4131299849999976   F   F   F
  0.2909500000000023  0.0776100009999965  0.4041300120000031   F   F   F
  0.2909500000000023  0.1331599949999998  0.4041300120000031   F   F   F
  0.2570199970000004  0.1609400059999970  0.3935199980000021   F   F   F
  0.2570199970000004  0.2164999989999998  0.3935199980000021   F   F   F
  0.2234700019999991  0.0776100009999965  0.3813300130000030   F   F   F
  0.2234700019999991  0.1331599949999998  0.3813300130000030   F   F   F
  0.1903800070000017  0.1609400059999970  0.3675700129999981   F   F   F
  0.1903800070000017  0.2164999989999998  0.3675700129999981   F   F   F
  0.1577900050000025  0.0776100009999965  0.3522599940000006   F   F   F
  0.1577900050000025  0.1331599949999998  0.3522599940000006   F   F   F
  0.4839056927502727  0.2685557132485455  0.5719521602801511   T   T   T
  0.5241734771915922  0.2685449877534027  0.5718387258580306   T   T   T
  0.4632605128206597  0.3151795171050589  0.5734802608667317   T   T   T
  0.5448618385224870  0.3151576000513167  0.5732764494787738   T   T   T
  0.4721850674210262  0.4162969249039438  0.5751253798661743   T   T   T
  0.5359238495799954  0.4163599546069899  0.5751275765362809   T   T   T
  0.5824384196896909  0.4801548919448875  0.5700192871667830   T   T   T
  0.5825350919487297  0.5671738599232469  0.5675483954153195   T   T   T
  0.5360189663521370  0.6310919958174426  0.5680565103411052   T   T   T
  0.4724337466774720  0.6310357149242376  0.5686397788223685   T   T   T
  0.4257374055384405  0.5671906512212042  0.5683437499885949   T   T   T
  0.4256210389414483  0.4800155139680553  0.5701971937896347   T   T   T
  0.6222668185759156  0.5508226057722040  0.5642221189794142   T   T   T
  0.6563548137845615  0.5788840928055851  0.5604897428764302   T   T   T
  0.6221676425937057  0.4958733797197542  0.5654230531525914   T   T   T
  0.6902542167416335  0.5502985065526875  0.5575987266477127   T   T   T
  0.6560277021982774  0.4671685338903770  0.5622293332115902   T   T   T
  0.6901001195113343  0.4951545853765307  0.5582082525429540   T   T   T
  0.4841357848236906  0.6856781217498563  0.5686134857757549   T   T   T
  0.5242750554414765  0.6857236242818283  0.5682283907309182   T   T   T
  0.3179822490316808  0.5508482723168980  0.5588230307773037   T   T   T
  0.3179959662151480  0.4957030789795132  0.5591893980519418   T   T   T
  0.3519820536745923  0.4675137036515846  0.5631261715032474   T   T   T
  0.3859321673604436  0.4960259182577194  0.5662780728473532   T   T   T
  0.3859726953414558  0.5510134097088883  0.5654320824065837   T   T   T
  0.3519348451487538  0.5792641758511052  0.5619618824982113   T   T   T
  0.4839980417485837  0.3618501716341637  0.5748619346025101   T   T   T
  0.4633706264993454  0.7323052175168111  0.5699407655729077   T   T   T
  0.5449811397499195  0.7324226660097916  0.5692364297945069   T   T   T
  0.5241578469655560  0.3618651550318179  0.5748026227551853   T   T   T
  0.4840033799043147  0.7790542566076138  0.5712046913302916   T   T   T
  0.5242843524446669  0.7791045155789211  0.5708941429961130   T   T   T
  0.4321138163325890  0.3156684278763966  0.5736111218735216   T   T   T
  0.5760125119264499  0.3155765006047709  0.5732057910119557   T   T   T
  0.6562004130145509  0.6215465537030016  0.5601877367867366   T   T   T
  0.4322201648238651  0.7317836357997881  0.5706743984610101   T   T   T
  0.5761407945246655  0.7319959984049870  0.5694489566001094   T   T   T
  0.7175024180685524  0.5708693953308678  0.5550748999789322   T   T   T
  0.6555756473986079  0.4245106698385928  0.5630818242736494   T   T   T
  0.2908046680085956  0.5715702915901862  0.5561433259815244   T   T   T
  0.7171560436791142  0.4740466085954780  0.5557414613416897   T   T   T
  0.2909041287821351  0.4747300750335838  0.5564328826065101   T   T   T
  0.3523204344319456  0.4248432835084626  0.5637629533904337   T   T   T
  0.3521954339701130  0.6219330252912481  0.5618208499125330   T   T   T
  0.4686617483042623  0.2313388672193646  0.5708390392974361   T   T   T
  0.5393901415776303  0.2313000009307559  0.5706490027564221   T   T   T
  0.4687490278376951  0.8162800507281014  0.5729444555218052   T   T   T
  0.5394978111569996  0.8163773624118513  0.5724810735400785   T   T   T
  0.4790991665397734  0.5016851600660436  0.6479831792072243   T   T   T
  0.5322254866775453  0.4862002695245863  0.6726950808141660   T   T   T
  0.5039725327243769  0.5239842454913860  0.5763982710254583   T   T   T
  0.5040448813773932  0.4487085739625946  0.5758229566129465   T   T   T
  0.5589540690984789  0.5238015126125602  0.5706975630502890   T   T   T
  0.5042475034031290  0.5989198744959532  0.5684589335672956   T   T   T
  0.4491911244122200  0.5236015153262782  0.5705502821317919   T   T   T
  0.4358869942416705  0.4303767304016564  0.5728566317458157   T   T   T
  0.5721989312589563  0.4305138790062638  0.5727885199145378   T   T   T
  0.5723485097432550  0.6169818188710466  0.5672464402701093   T   T   T
  0.4361263695807512  0.6169311619686808  0.5683573654664690   T   T   T
  0.4971242738783672  0.5324933341042598  0.6401892162646259   T   T   T
  0.5302035728783014  0.5234860749350234  0.6653154432943460   T   T   T
 
  0.00000000E+00  0.00000000E+00  0.00000000E+00
  0.00000000E+00  0.00000000E+00  0.00000000E+00
  0.00000000E+00  0.00000000E+00  0.00000000E+00
  0.00000000E+00  0.00000000E+00  0.00000000E+00
  0.00000000E+00  0.00000000E+00  0.00000000E+00
  0.00000000E+00  0.00000000E+00  0.00000000E+00
  0.00000000E+00  0.00000000E+00  0.00000000E+00
  0.00000000E+00  0.00000000E+00  0.00000000E+00
  0.00000000E+00  0.00000000E+00  0.00000000E+00
  0.00000000E+00  0.00000000E+00  0.00000000E+00
  0.00000000E+00  0.00000000E+00  0.00000000E+00
  0.00000000E+00  0.00000000E+00  0.00000000E+00
  0.00000000E+00  0.00000000E+00  0.00000000E+00
  0.00000000E+00  0.00000000E+00  0.00000000E+00
  0.00000000E+00  0.00000000E+00  0.00000000E+00
  0.00000000E+00  0.00000000E+00  0.00000000E+00
  0.00000000E+00  0.00000000E+00  0.00000000E+00
  0.00000000E+00  0.00000000E+00  0.00000000E+00
  0.00000000E+00  0.00000000E+00  0.00000000E+00
  0.00000000E+00  0.00000000E+00  0.00000000E+00
  0.00000000E+00  0.00000000E+00  0.00000000E+00
  0.00000000E+00  0.00000000E+00  0.00000000E+00
  0.00000000E+00  0.00000000E+00  0.00000000E+00
  0.00000000E+00  0.00000000E+00  0.00000000E+00
  0.00000000E+00  0.00000000E+00  0.00000000E+00
  0.00000000E+00  0.00000000E+00  0.00000000E+00
  0.00000000E+00  0.00000000E+00  0.00000000E+00
  0.00000000E+00  0.00000000E+00  0.00000000E+00
  0.00000000E+00  0.00000000E+00  0.00000000E+00
  0.00000000E+00  0.00000000E+00  0.00000000E+00
  0.00000000E+00  0.00000000E+00  0.00000000E+00
  0.00000000E+00  0.00000000E+00  0.00000000E+00
  0.00000000E+00  0.00000000E+00  0.00000000E+00
  0.00000000E+00  0.00000000E+00  0.00000000E+00
  0.00000000E+00  0.00000000E+00  0.00000000E+00
  0.00000000E+00  0.00000000E+00  0.00000000E+00
  0.00000000E+00  0.00000000E+00  0.00000000E+00
  0.00000000E+00  0.00000000E+00  0.00000000E+00
  0.00000000E+00  0.00000000E+00  0.00000000E+00
  0.00000000E+00  0.00000000E+00  0.00000000E+00
  0.00000000E+00  0.00000000E+00  0.00000000E+00
  0.00000000E+00  0.00000000E+00  0.00000000E+00
  0.00000000E+00  0.00000000E+00  0.00000000E+00
  0.00000000E+00  0.00000000E+00  0.00000000E+00
  0.00000000E+00  0.00000000E+00  0.00000000E+00
  0.00000000E+00  0.00000000E+00  0.00000000E+00
  0.00000000E+00  0.00000000E+00  0.00000000E+00
  0.00000000E+00  0.00000000E+00  0.00000000E+00
  0.00000000E+00  0.00000000E+00  0.00000000E+00
  0.00000000E+00  0.00000000E+00  0.00000000E+00
  0.00000000E+00  0.00000000E+00  0.00000000E+00
  0.00000000E+00  0.00000000E+00  0.00000000E+00
  0.00000000E+00  0.00000000E+00  0.00000000E+00
  0.00000000E+00  0.00000000E+00  0.00000000E+00
  0.00000000E+00  0.00000000E+00  0.00000000E+00
  0.00000000E+00  0.00000000E+00  0.00000000E+00
  0.00000000E+00  0.00000000E+00  0.00000000E+00
  0.00000000E+00  0.00000000E+00  0.00000000E+00
  0.00000000E+00  0.00000000E+00  0.00000000E+00
  0.00000000E+00  0.00000000E+00  0.00000000E+00
  0.00000000E+00  0.00000000E+00  0.00000000E+00
  0.00000000E+00  0.00000000E+00  0.00000000E+00
  0.00000000E+00  0.00000000E+00  0.00000000E+00
  0.00000000E+00  0.00000000E+00  0.00000000E+00
  0.00000000E+00  0.00000000E+00  0.00000000E+00
  0.00000000E+00  0.00000000E+00  0.00000000E+00
  0.00000000E+00  0.00000000E+00  0.00000000E+00
  0.00000000E+00  0.00000000E+00  0.00000000E+00
  0.00000000E+00  0.00000000E+00  0.00000000E+00
  0.00000000E+00  0.00000000E+00  0.00000000E+00
  0.00000000E+00  0.00000000E+00  0.00000000E+00
  0.00000000E+00  0.00000000E+00  0.00000000E+00
  0.00000000E+00  0.00000000E+00  0.00000000E+00
  0.00000000E+00  0.00000000E+00  0.00000000E+00
  0.00000000E+00  0.00000000E+00  0.00000000E+00
  0.00000000E+00  0.00000000E+00  0.00000000E+00
  0.00000000E+00  0.00000000E+00  0.00000000E+00
  0.00000000E+00  0.00000000E+00  0.00000000E+00
  0.00000000E+00  0.00000000E+00  0.00000000E+00
  0.00000000E+00  0.00000000E+00  0.00000000E+00
  0.00000000E+00  0.00000000E+00  0.00000000E+00
  0.00000000E+00  0.00000000E+00  0.00000000E+00
  0.00000000E+00  0.00000000E+00  0.00000000E+00
  0.00000000E+00  0.00000000E+00  0.00000000E+00
  0.00000000E+00  0.00000000E+00  0.00000000E+00
  0.00000000E+00  0.00000000E+00  0.00000000E+00
  0.00000000E+00  0.00000000E+00  0.00000000E+00
  0.00000000E+00  0.00000000E+00  0.00000000E+00
  0.00000000E+00  0.00000000E+00  0.00000000E+00
  0.00000000E+00  0.00000000E+00  0.00000000E+00
  0.00000000E+00  0.00000000E+00  0.00000000E+00
  0.00000000E+00  0.00000000E+00  0.00000000E+00
  0.00000000E+00  0.00000000E+00  0.00000000E+00
  0.00000000E+00  0.00000000E+00  0.00000000E+00
  0.00000000E+00  0.00000000E+00  0.00000000E+00
  0.00000000E+00  0.00000000E+00  0.00000000E+00
  0.00000000E+00  0.00000000E+00  0.00000000E+00
  0.00000000E+00  0.00000000E+00  0.00000000E+00
  0.00000000E+00  0.00000000E+00  0.00000000E+00
  0.00000000E+00  0.00000000E+00  0.00000000E+00
  0.00000000E+00  0.00000000E+00  0.00000000E+00
  0.00000000E+00  0.00000000E+00  0.00000000E+00
  0.00000000E+00  0.00000000E+00  0.00000000E+00
  0.00000000E+00  0.00000000E+00  0.00000000E+00
  0.00000000E+00  0.00000000E+00  0.00000000E+00
  0.00000000E+00  0.00000000E+00  0.00000000E+00
  0.00000000E+00  0.00000000E+00  0.00000000E+00
  0.00000000E+00  0.00000000E+00  0.00000000E+00
  0.00000000E+00  0.00000000E+00  0.00000000E+00
  0.00000000E+00  0.00000000E+00  0.00000000E+00
  0.00000000E+00  0.00000000E+00  0.00000000E+00
  0.00000000E+00  0.00000000E+00  0.00000000E+00
  0.00000000E+00  0.00000000E+00  0.00000000E+00
  0.00000000E+00  0.00000000E+00  0.00000000E+00
  0.00000000E+00  0.00000000E+00  0.00000000E+00
  0.00000000E+00  0.00000000E+00  0.00000000E+00
  0.00000000E+00  0.00000000E+00  0.00000000E+00
  0.00000000E+00  0.00000000E+00  0.00000000E+00
  0.00000000E+00  0.00000000E+00  0.00000000E+00
  0.00000000E+00  0.00000000E+00  0.00000000E+00
  0.00000000E+00  0.00000000E+00  0.00000000E+00
  0.00000000E+00  0.00000000E+00  0.00000000E+00
  0.00000000E+00  0.00000000E+00  0.00000000E+00
  0.00000000E+00  0.00000000E+00  0.00000000E+00
  0.00000000E+00  0.00000000E+00  0.00000000E+00
  0.00000000E+00  0.00000000E+00  0.00000000E+00
  0.00000000E+00  0.00000000E+00  0.00000000E+00
  0.00000000E+00  0.00000000E+00  0.00000000E+00
  0.00000000E+00  0.00000000E+00  0.00000000E+00
  0.00000000E+00  0.00000000E+00  0.00000000E+00
  0.00000000E+00  0.00000000E+00  0.00000000E+00
  0.00000000E+00  0.00000000E+00  0.00000000E+00
  0.00000000E+00  0.00000000E+00  0.00000000E+00
  0.00000000E+00  0.00000000E+00  0.00000000E+00
  0.00000000E+00  0.00000000E+00  0.00000000E+00
  0.00000000E+00  0.00000000E+00  0.00000000E+00
  0.00000000E+00  0.00000000E+00  0.00000000E+00
  0.00000000E+00  0.00000000E+00  0.00000000E+00
  0.00000000E+00  0.00000000E+00  0.00000000E+00
  0.00000000E+00  0.00000000E+00  0.00000000E+00
  0.00000000E+00  0.00000000E+00  0.00000000E+00
  0.00000000E+00  0.00000000E+00  0.00000000E+00
  0.00000000E+00  0.00000000E+00  0.00000000E+00
  0.00000000E+00  0.00000000E+00  0.00000000E+00
  0.00000000E+00  0.00000000E+00  0.00000000E+00
  0.00000000E+00  0.00000000E+00  0.00000000E+00
  0.00000000E+00  0.00000000E+00  0.00000000E+00
  0.00000000E+00  0.00000000E+00  0.00000000E+00
  0.00000000E+00  0.00000000E+00  0.00000000E+00
  0.00000000E+00  0.00000000E+00  0.00000000E+00
  0.00000000E+00  0.00000000E+00  0.00000000E+00
  0.00000000E+00  0.00000000E+00  0.00000000E+00
  0.00000000E+00  0.00000000E+00  0.00000000E+00
  0.00000000E+00  0.00000000E+00  0.00000000E+00
  0.00000000E+00  0.00000000E+00  0.00000000E+00
  0.00000000E+00  0.00000000E+00  0.00000000E+00
  0.00000000E+00  0.00000000E+00  0.00000000E+00
  0.00000000E+00  0.00000000E+00  0.00000000E+00
  0.00000000E+00  0.00000000E+00  0.00000000E+00
  0.00000000E+00  0.00000000E+00  0.00000000E+00
  0.00000000E+00  0.00000000E+00  0.00000000E+00
  0.00000000E+00  0.00000000E+00  0.00000000E+00
  0.00000000E+00  0.00000000E+00  0.00000000E+00
  0.00000000E+00  0.00000000E+00  0.00000000E+00
  0.00000000E+00  0.00000000E+00  0.00000000E+00
  0.00000000E+00  0.00000000E+00  0.00000000E+00
  0.00000000E+00  0.00000000E+00  0.00000000E+00
  0.00000000E+00  0.00000000E+00  0.00000000E+00
  0.00000000E+00  0.00000000E+00  0.00000000E+00
  0.00000000E+00  0.00000000E+00  0.00000000E+00
  0.00000000E+00  0.00000000E+00  0.00000000E+00
  0.00000000E+00  0.00000000E+00  0.00000000E+00
  0.00000000E+00  0.00000000E+00  0.00000000E+00
  0.00000000E+00  0.00000000E+00  0.00000000E+00
  0.00000000E+00  0.00000000E+00  0.00000000E+00
  0.00000000E+00  0.00000000E+00  0.00000000E+00
  0.00000000E+00  0.00000000E+00  0.00000000E+00
  0.00000000E+00  0.00000000E+00  0.00000000E+00
  0.00000000E+00  0.00000000E+00  0.00000000E+00
  0.00000000E+00  0.00000000E+00  0.00000000E+00
  0.00000000E+00  0.00000000E+00  0.00000000E+00
  0.00000000E+00  0.00000000E+00  0.00000000E+00
  0.00000000E+00  0.00000000E+00  0.00000000E+00
  0.00000000E+00  0.00000000E+00  0.00000000E+00
  0.00000000E+00  0.00000000E+00  0.00000000E+00
  0.00000000E+00  0.00000000E+00  0.00000000E+00
  0.00000000E+00  0.00000000E+00  0.00000000E+00
  0.00000000E+00  0.00000000E+00  0.00000000E+00
  0.00000000E+00  0.00000000E+00  0.00000000E+00
  0.00000000E+00  0.00000000E+00  0.00000000E+00
  0.00000000E+00  0.00000000E+00  0.00000000E+00
  0.00000000E+00  0.00000000E+00  0.00000000E+00
  0.00000000E+00  0.00000000E+00  0.00000000E+00
  0.00000000E+00  0.00000000E+00  0.00000000E+00
  0.00000000E+00  0.00000000E+00  0.00000000E+00
  0.00000000E+00  0.00000000E+00  0.00000000E+00
  0.00000000E+00  0.00000000E+00  0.00000000E+00
  0.00000000E+00  0.00000000E+00  0.00000000E+00
  0.00000000E+00  0.00000000E+00  0.00000000E+00
  0.00000000E+00  0.00000000E+00  0.00000000E+00
  0.00000000E+00  0.00000000E+00  0.00000000E+00
  0.00000000E+00  0.00000000E+00  0.00000000E+00
  0.00000000E+00  0.00000000E+00  0.00000000E+00
  0.00000000E+00  0.00000000E+00  0.00000000E+00
  0.00000000E+00  0.00000000E+00  0.00000000E+00
  0.00000000E+00  0.00000000E+00  0.00000000E+00
  0.00000000E+00  0.00000000E+00  0.00000000E+00
  0.00000000E+00  0.00000000E+00  0.00000000E+00
  0.00000000E+00  0.00000000E+00  0.00000000E+00
  0.00000000E+00  0.00000000E+00  0.00000000E+00
  0.00000000E+00  0.00000000E+00  0.00000000E+00
  0.00000000E+00  0.00000000E+00  0.00000000E+00
  0.00000000E+00  0.00000000E+00  0.00000000E+00
  0.00000000E+00  0.00000000E+00  0.00000000E+00
  0.00000000E+00  0.00000000E+00  0.00000000E+00
  0.00000000E+00  0.00000000E+00  0.00000000E+00
  0.00000000E+00  0.00000000E+00  0.00000000E+00
  0.00000000E+00  0.00000000E+00  0.00000000E+00
  0.00000000E+00  0.00000000E+00  0.00000000E+00
  0.00000000E+00  0.00000000E+00  0.00000000E+00
  0.00000000E+00  0.00000000E+00  0.00000000E+00
  0.00000000E+00  0.00000000E+00  0.00000000E+00
  0.00000000E+00  0.00000000E+00  0.00000000E+00
  0.00000000E+00  0.00000000E+00  0.00000000E+00
  0.00000000E+00  0.00000000E+00  0.00000000E+00
  0.00000000E+00  0.00000000E+00  0.00000000E+00
  0.00000000E+00  0.00000000E+00  0.00000000E+00
  0.00000000E+00  0.00000000E+00  0.00000000E+00
  0.00000000E+00  0.00000000E+00  0.00000000E+00
  0.00000000E+00  0.00000000E+00  0.00000000E+00
  0.00000000E+00  0.00000000E+00  0.00000000E+00
  0.00000000E+00  0.00000000E+00  0.00000000E+00
  0.00000000E+00  0.00000000E+00  0.00000000E+00
  0.00000000E+00  0.00000000E+00  0.00000000E+00
  0.00000000E+00  0.00000000E+00  0.00000000E+00
  0.00000000E+00  0.00000000E+00  0.00000000E+00
  0.00000000E+00  0.00000000E+00  0.00000000E+00
  0.00000000E+00  0.00000000E+00  0.00000000E+00
  0.00000000E+00  0.00000000E+00  0.00000000E+00
  0.00000000E+00  0.00000000E+00  0.00000000E+00
  0.00000000E+00  0.00000000E+00  0.00000000E+00
  0.00000000E+00  0.00000000E+00  0.00000000E+00
  0.00000000E+00  0.00000000E+00  0.00000000E+00
  0.00000000E+00  0.00000000E+00  0.00000000E+00
  0.00000000E+00  0.00000000E+00  0.00000000E+00
  0.00000000E+00  0.00000000E+00  0.00000000E+00
  0.00000000E+00  0.00000000E+00  0.00000000E+00
  0.00000000E+00  0.00000000E+00  0.00000000E+00
  0.00000000E+00  0.00000000E+00  0.00000000E+00
  0.00000000E+00  0.00000000E+00  0.00000000E+00
  0.00000000E+00  0.00000000E+00  0.00000000E+00
  0.00000000E+00  0.00000000E+00  0.00000000E+00
  0.00000000E+00  0.00000000E+00  0.00000000E+00
  0.00000000E+00  0.00000000E+00  0.00000000E+00
  0.00000000E+00  0.00000000E+00  0.00000000E+00
  0.00000000E+00  0.00000000E+00  0.00000000E+00
  0.00000000E+00  0.00000000E+00  0.00000000E+00
  0.00000000E+00  0.00000000E+00  0.00000000E+00
  0.00000000E+00  0.00000000E+00  0.00000000E+00
  0.00000000E+00  0.00000000E+00  0.00000000E+00
  0.00000000E+00  0.00000000E+00  0.00000000E+00
  0.00000000E+00  0.00000000E+00  0.00000000E+00
  0.00000000E+00  0.00000000E+00  0.00000000E+00
  0.00000000E+00  0.00000000E+00  0.00000000E+00
  0.00000000E+00  0.00000000E+00  0.00000000E+00
  0.00000000E+00  0.00000000E+00  0.00000000E+00
  0.00000000E+00  0.00000000E+00  0.00000000E+00
  0.00000000E+00  0.00000000E+00  0.00000000E+00
  0.00000000E+00  0.00000000E+00  0.00000000E+00
  0.00000000E+00  0.00000000E+00  0.00000000E+00
  0.00000000E+00  0.00000000E+00  0.00000000E+00
  0.00000000E+00  0.00000000E+00  0.00000000E+00
  0.00000000E+00  0.00000000E+00  0.00000000E+00
  0.00000000E+00  0.00000000E+00  0.00000000E+00
  0.00000000E+00  0.00000000E+00  0.00000000E+00
  0.00000000E+00  0.00000000E+00  0.00000000E+00
  0.00000000E+00  0.00000000E+00  0.00000000E+00
  0.00000000E+00  0.00000000E+00  0.00000000E+00
  0.00000000E+00  0.00000000E+00  0.00000000E+00
  0.00000000E+00  0.00000000E+00  0.00000000E+00
  0.00000000E+00  0.00000000E+00  0.00000000E+00
  0.00000000E+00  0.00000000E+00  0.00000000E+00
  0.00000000E+00  0.00000000E+00  0.00000000E+00
  0.00000000E+00  0.00000000E+00  0.00000000E+00
  0.00000000E+00  0.00000000E+00  0.00000000E+00
  0.00000000E+00  0.00000000E+00  0.00000000E+00
  0.00000000E+00  0.00000000E+00  0.00000000E+00
  0.00000000E+00  0.00000000E+00  0.00000000E+00
  0.00000000E+00  0.00000000E+00  0.00000000E+00
  0.00000000E+00  0.00000000E+00  0.00000000E+00
  0.00000000E+00  0.00000000E+00  0.00000000E+00
  0.00000000E+00  0.00000000E+00  0.00000000E+00
  0.00000000E+00  0.00000000E+00  0.00000000E+00
  0.00000000E+00  0.00000000E+00  0.00000000E+00
  0.00000000E+00  0.00000000E+00  0.00000000E+00
  0.00000000E+00  0.00000000E+00  0.00000000E+00
  0.00000000E+00  0.00000000E+00  0.00000000E+00
  0.00000000E+00  0.00000000E+00  0.00000000E+00
  0.00000000E+00  0.00000000E+00  0.00000000E+00
  0.00000000E+00  0.00000000E+00  0.00000000E+00
  0.00000000E+00  0.00000000E+00  0.00000000E+00
  0.00000000E+00  0.00000000E+00  0.00000000E+00
  0.00000000E+00  0.00000000E+00  0.00000000E+00
  0.00000000E+00  0.00000000E+00  0.00000000E+00
  0.00000000E+00  0.00000000E+00  0.00000000E+00
  0.00000000E+00  0.00000000E+00  0.00000000E+00
  0.00000000E+00  0.00000000E+00  0.00000000E+00
  0.00000000E+00  0.00000000E+00  0.00000000E+00
  0.00000000E+00  0.00000000E+00  0.00000000E+00
  0.00000000E+00  0.00000000E+00  0.00000000E+00
  0.00000000E+00  0.00000000E+00  0.00000000E+00
  0.00000000E+00  0.00000000E+00  0.00000000E+00
  0.00000000E+00  0.00000000E+00  0.00000000E+00
