# Supplementary material for: Pulsed electrosynthesis orthogonally optimizes C‒N coupling and hydrogenation for amine production with a molecular catalyst
Source: Nat Commun. 2026 May 4;17:4027. doi: 10.1038/s41467-026-72678-0 (PMC13139404; doi:10.1038/s41467-026-72678-0)
Supplement: Supplementary file 3 — Supplementary Data 1 [file 41467_2026_72678_MOESM3_ESM.zip › Supplementary Data 1/C1 pathway/NO2OH/CONTCAR]

 CONTCAR                                
   1.00000000000000     
    35.0000000000000000    0.0000000000000000    0.0000000000000000
     0.0000000000000000   25.5599994658999989    0.0000000000000000
     0.0000000000000000    0.0000000000000000   30.0000000000000000
   C    H    Co   N    O 
   284    17     1     9     3
Selective dynamics
Direct
  0.8416600230000029  0.9109399909999993  0.3522599940000006   F   F   F
  0.8416600230000029  0.9664999840000021  0.3522599940000006   F   F   F
  0.8090699910000012  0.9942799809999983  0.3675700129999981   F   F   F
  0.8090699910000012  0.0498300009999966  0.3675700129999981   F   F   F
  0.7759699819999994  0.9109399909999993  0.3813300130000030   F   F   F
  0.7759699819999994  0.9664999840000021  0.3813300130000030   F   F   F
  0.7424299719999965  0.9942799809999983  0.3935199980000021   F   F   F
  0.7424299719999965  0.0498300009999966  0.3935199980000021   F   F   F
  0.7084900139999988  0.9109399909999993  0.4041300120000031   F   F   F
  0.7084900139999988  0.9664999840000021  0.4041300120000031   F   F   F
  0.6742200260000004  0.9942799809999983  0.4131299849999976   F   F   F
  0.6742200260000004  0.0498300009999966  0.4131299849999976   F   F   F
  0.6396600010000029  0.9109399909999993  0.4205200079999969   F   F   F
  0.6396600010000029  0.9664999840000021  0.4205200079999969   F   F   F
  0.6048700209999964  0.9942799809999983  0.4262799919999978   F   F   F
  0.6048700209999964  0.0498300009999966  0.4262799919999978   F   F   F
  0.5699200030000000  0.9109399909999993  0.4304000139999999   F   F   F
  0.5699200030000000  0.9664999840000021  0.4304000139999999   F   F   F
  0.5348500010000024  0.9942799809999983  0.4328800139999984   F   F   F
  0.5348500010000024  0.0498300009999966  0.4328800139999984   F   F   F
  0.4997200070000005  0.9109399909999993  0.4336999949999978   F   F   F
  0.4997200070000005  0.9664999840000021  0.4336999949999978   F   F   F
  0.4645999970000005  0.9942799809999983  0.4328800139999984   F   F   F
  0.4645999970000005  0.0498300009999966  0.4328800139999984   F   F   F
  0.4295299950000029  0.9109399909999993  0.4304000139999999   F   F   F
  0.4295299950000029  0.9664999840000021  0.4304000139999999   F   F   F
  0.3945699929999975  0.9942799809999983  0.4262799919999978   F   F   F
  0.3945699929999975  0.0498300009999966  0.4262799919999978   F   F   F
  0.3597899970000000  0.9109399909999993  0.4205200079999969   F   F   F
  0.3597899970000000  0.9664999840000021  0.4205200079999969   F   F   F
  0.3252300019999979  0.9942799809999983  0.4131299849999976   F   F   F
  0.3252300019999979  0.0498300009999966  0.4131299849999976   F   F   F
  0.2909500000000023  0.9109399909999993  0.4041300120000031   F   F   F
  0.2909500000000023  0.9664999840000021  0.4041300120000031   F   F   F
  0.2570199970000004  0.9942799809999983  0.3935199980000021   F   F   F
  0.2570199970000004  0.0498300009999966  0.3935199980000021   F   F   F
  0.2234700019999991  0.9109399909999993  0.3813300130000030   F   F   F
  0.2234700019999991  0.9664999840000021  0.3813300130000030   F   F   F
  0.1903800070000017  0.9942799809999983  0.3675700129999981   F   F   F
  0.1903800070000017  0.0498300009999966  0.3675700129999981   F   F   F
  0.1577900050000025  0.9109399909999993  0.3522599940000006   F   F   F
  0.1577900050000025  0.9664999840000021  0.3522599940000006   F   F   F
  0.8416600230000029  0.7442799809999983  0.3522599940000006   F   F   F
  0.8416600230000029  0.7998300189999981  0.3522599940000006   F   F   F
  0.8090699910000012  0.8276100160000013  0.3675700129999981   F   F   F
  0.8090699910000012  0.8831599949999998  0.3675700129999981   F   F   F
  0.7759699819999994  0.7442799809999983  0.3813300130000030   F   F   F
  0.7759699819999994  0.7998300189999981  0.3813300130000030   F   F   F
  0.7424299719999965  0.8276100160000013  0.3935199980000021   F   F   F
  0.7424299719999965  0.8831599949999998  0.3935199980000021   F   F   F
  0.7084900139999988  0.7442799809999983  0.4041300120000031   F   F   F
  0.7084900139999988  0.7998300189999981  0.4041300120000031   F   F   F
  0.6742200260000004  0.8276100160000013  0.4131299849999976   F   F   F
  0.6742200260000004  0.8831599949999998  0.4131299849999976   F   F   F
  0.6396600010000029  0.7442799809999983  0.4205200079999969   F   F   F
  0.6396600010000029  0.7998300189999981  0.4205200079999969   F   F   F
  0.6048700209999964  0.8276100160000013  0.4262799919999978   F   F   F
  0.6048700209999964  0.8831599949999998  0.4262799919999978   F   F   F
  0.5699200030000000  0.7442799809999983  0.4304000139999999   F   F   F
  0.5699200030000000  0.7998300189999981  0.4304000139999999   F   F   F
  0.5348500010000024  0.8276100160000013  0.4328800139999984   F   F   F
  0.5348500010000024  0.8831599949999998  0.4328800139999984   F   F   F
  0.4997200070000005  0.7442799809999983  0.4336999949999978   F   F   F
  0.4997200070000005  0.7998300189999981  0.4336999949999978   F   F   F
  0.4645999970000005  0.8276100160000013  0.4328800139999984   F   F   F
  0.4645999970000005  0.8831599949999998  0.4328800139999984   F   F   F
  0.4295299950000029  0.7442799809999983  0.4304000139999999   F   F   F
  0.4295299950000029  0.7998300189999981  0.4304000139999999   F   F   F
  0.3945699929999975  0.8276100160000013  0.4262799919999978   F   F   F
  0.3945699929999975  0.8831599949999998  0.4262799919999978   F   F   F
  0.3597899970000000  0.7442799809999983  0.4205200079999969   F   F   F
  0.3597899970000000  0.7998300189999981  0.4205200079999969   F   F   F
  0.3252300019999979  0.8276100160000013  0.4131299849999976   F   F   F
  0.3252300019999979  0.8831599949999998  0.4131299849999976   F   F   F
  0.2909500000000023  0.7442799809999983  0.4041300120000031   F   F   F
  0.2909500000000023  0.7998300189999981  0.4041300120000031   F   F   F
  0.2570199970000004  0.8276100160000013  0.3935199980000021   F   F   F
  0.2570199970000004  0.8831599949999998  0.3935199980000021   F   F   F
  0.2234700019999991  0.7442799809999983  0.3813300130000030   F   F   F
  0.2234700019999991  0.7998300189999981  0.3813300130000030   F   F   F
  0.1903800070000017  0.8276100160000013  0.3675700129999981   F   F   F
  0.1903800070000017  0.8831599949999998  0.3675700129999981   F   F   F
  0.1577900050000025  0.7442799809999983  0.3522599940000006   F   F   F
  0.1577900050000025  0.7998300189999981  0.3522599940000006   F   F   F
  0.8416600230000029  0.5776100160000013  0.3522599940000006   F   F   F
  0.8416600230000029  0.6331599949999998  0.3522599940000006   F   F   F
  0.8090699910000012  0.6609399909999993  0.3675700129999981   F   F   F
  0.8090699910000012  0.7164999840000021  0.3675700129999981   F   F   F
  0.7759699819999994  0.5776100160000013  0.3813300130000030   F   F   F
  0.7759699819999994  0.6331599949999998  0.3813300130000030   F   F   F
  0.7424299719999965  0.6609399909999993  0.3935199980000021   F   F   F
  0.7424299719999965  0.7164999840000021  0.3935199980000021   F   F   F
  0.7084900139999988  0.5776100160000013  0.4041300120000031   F   F   F
  0.7084900139999988  0.6331599949999998  0.4041300120000031   F   F   F
  0.6742200260000004  0.6609399909999993  0.4131299849999976   F   F   F
  0.6742200260000004  0.7164999840000021  0.4131299849999976   F   F   F
  0.6396600010000029  0.5776100160000013  0.4205200079999969   F   F   F
  0.6396600010000029  0.6331599949999998  0.4205200079999969   F   F   F
  0.6048700209999964  0.6609399909999993  0.4262799919999978   F   F   F
  0.6048700209999964  0.7164999840000021  0.4262799919999978   F   F   F
  0.5699200030000000  0.5776100160000013  0.4304000139999999   F   F   F
  0.5699200030000000  0.6331599949999998  0.4304000139999999   F   F   F
  0.5348500010000024  0.6609399909999993  0.4328800139999984   F   F   F
  0.5348500010000024  0.7164999840000021  0.4328800139999984   F   F   F
  0.4997200070000005  0.5776100160000013  0.4336999949999978   F   F   F
  0.4997200070000005  0.6331599949999998  0.4336999949999978   F   F   F
  0.4645999970000005  0.6609399909999993  0.4328800139999984   F   F   F
  0.4645999970000005  0.7164999840000021  0.4328800139999984   F   F   F
  0.4295299950000029  0.5776100160000013  0.4304000139999999   F   F   F
  0.4295299950000029  0.6331599949999998  0.4304000139999999   F   F   F
  0.3945699929999975  0.6609399909999993  0.4262799919999978   F   F   F
  0.3945699929999975  0.7164999840000021  0.4262799919999978   F   F   F
  0.3597899970000000  0.5776100160000013  0.4205200079999969   F   F   F
  0.3597899970000000  0.6331599949999998  0.4205200079999969   F   F   F
  0.3252300019999979  0.6609399909999993  0.4131299849999976   F   F   F
  0.3252300019999979  0.7164999840000021  0.4131299849999976   F   F   F
  0.2909500000000023  0.5776100160000013  0.4041300120000031   F   F   F
  0.2909500000000023  0.6331599949999998  0.4041300120000031   F   F   F
  0.2570199970000004  0.6609399909999993  0.3935199980000021   F   F   F
  0.2570199970000004  0.7164999840000021  0.3935199980000021   F   F   F
  0.2234700019999991  0.5776100160000013  0.3813300130000030   F   F   F
  0.2234700019999991  0.6331599949999998  0.3813300130000030   F   F   F
  0.1903800070000017  0.6609399909999993  0.3675700129999981   F   F   F
  0.1903800070000017  0.7164999840000021  0.3675700129999981   F   F   F
  0.1577900050000025  0.5776100160000013  0.3522599940000006   F   F   F
  0.1577900050000025  0.6331599949999998  0.3522599940000006   F   F   F
  0.8416600230000029  0.4109399909999993  0.3522599940000006   F   F   F
  0.8416600230000029  0.4665000139999975  0.3522599940000006   F   F   F
  0.8090699910000012  0.4942800099999971  0.3675700129999981   F   F   F
  0.8090699910000012  0.5498300189999981  0.3675700129999981   F   F   F
  0.7759699819999994  0.4109399909999993  0.3813300130000030   F   F   F
  0.7759699819999994  0.4665000139999975  0.3813300130000030   F   F   F
  0.7424299719999965  0.4942800099999971  0.3935199980000021   F   F   F
  0.7424299719999965  0.5498300189999981  0.3935199980000021   F   F   F
  0.7084900139999988  0.4109399909999993  0.4041300120000031   F   F   F
  0.7084900139999988  0.4665000139999975  0.4041300120000031   F   F   F
  0.6742200260000004  0.4942800099999971  0.4131299849999976   F   F   F
  0.6742200260000004  0.5498300189999981  0.4131299849999976   F   F   F
  0.6396600010000029  0.4109399909999993  0.4205200079999969   F   F   F
  0.6396600010000029  0.4665000139999975  0.4205200079999969   F   F   F
  0.6048700209999964  0.4942800099999971  0.4262799919999978   F   F   F
  0.6048700209999964  0.5498300189999981  0.4262799919999978   F   F   F
  0.5699200030000000  0.4109399909999993  0.4304000139999999   F   F   F
  0.5699200030000000  0.4665000139999975  0.4304000139999999   F   F   F
  0.5348500010000024  0.4942800099999971  0.4328800139999984   F   F   F
  0.5348500010000024  0.5498300189999981  0.4328800139999984   F   F   F
  0.4997200070000005  0.4109399909999993  0.4336999949999978   F   F   F
  0.4997200070000005  0.4665000139999975  0.4336999949999978   F   F   F
  0.4645999970000005  0.4942800099999971  0.4328800139999984   F   F   F
  0.4645999970000005  0.5498300189999981  0.4328800139999984   F   F   F
  0.4295299950000029  0.4109399909999993  0.4304000139999999   F   F   F
  0.4295299950000029  0.4665000139999975  0.4304000139999999   F   F   F
  0.3945699929999975  0.4942800099999971  0.4262799919999978   F   F   F
  0.3945699929999975  0.5498300189999981  0.4262799919999978   F   F   F
  0.3597899970000000  0.4109399909999993  0.4205200079999969   F   F   F
  0.3597899970000000  0.4665000139999975  0.4205200079999969   F   F   F
  0.3252300019999979  0.4942800099999971  0.4131299849999976   F   F   F
  0.3252300019999979  0.5498300189999981  0.4131299849999976   F   F   F
  0.2909500000000023  0.4109399909999993  0.4041300120000031   F   F   F
  0.2909500000000023  0.4665000139999975  0.4041300120000031   F   F   F
  0.2570199970000004  0.4942800099999971  0.3935199980000021   F   F   F
  0.2570199970000004  0.5498300189999981  0.3935199980000021   F   F   F
  0.2234700019999991  0.4109399909999993  0.3813300130000030   F   F   F
  0.2234700019999991  0.4665000139999975  0.3813300130000030   F   F   F
  0.1903800070000017  0.4942800099999971  0.3675700129999981   F   F   F
  0.1903800070000017  0.5498300189999981  0.3675700129999981   F   F   F
  0.1577900050000025  0.4109399909999993  0.3522599940000006   F   F   F
  0.1577900050000025  0.4665000139999975  0.3522599940000006   F   F   F
  0.8416600230000029  0.2442799960000031  0.3522599940000006   F   F   F
  0.8416600230000029  0.2998299899999992  0.3522599940000006   F   F   F
  0.8090699910000012  0.3276099859999988  0.3675700129999981   F   F   F
  0.8090699910000012  0.3831599949999998  0.3675700129999981   F   F   F
  0.7759699819999994  0.2442799960000031  0.3813300130000030   F   F   F
  0.7759699819999994  0.2998299899999992  0.3813300130000030   F   F   F
  0.7424299719999965  0.3276099859999988  0.3935199980000021   F   F   F
  0.7424299719999965  0.3831599949999998  0.3935199980000021   F   F   F
  0.7084900139999988  0.2442799960000031  0.4041300120000031   F   F   F
  0.7084900139999988  0.2998299899999992  0.4041300120000031   F   F   F
  0.6742200260000004  0.3276099859999988  0.4131299849999976   F   F   F
  0.6742200260000004  0.3831599949999998  0.4131299849999976   F   F   F
  0.6396600010000029  0.2442799960000031  0.4205200079999969   F   F   F
  0.6396600010000029  0.2998299899999992  0.4205200079999969   F   F   F
  0.6048700209999964  0.3276099859999988  0.4262799919999978   F   F   F
  0.6048700209999964  0.3831599949999998  0.4262799919999978   F   F   F
  0.5699200030000000  0.2442799960000031  0.4304000139999999   F   F   F
  0.5699200030000000  0.2998299899999992  0.4304000139999999   F   F   F
  0.5348500010000024  0.3276099859999988  0.4328800139999984   F   F   F
  0.5348500010000024  0.3831599949999998  0.4328800139999984   F   F   F
  0.4997200070000005  0.2442799960000031  0.4336999949999978   F   F   F
  0.4997200070000005  0.2998299899999992  0.4336999949999978   F   F   F
  0.4645999970000005  0.3276099859999988  0.4328800139999984   F   F   F
  0.4645999970000005  0.3831599949999998  0.4328800139999984   F   F   F
  0.4295299950000029  0.2442799960000031  0.4304000139999999   F   F   F
  0.4295299950000029  0.2998299899999992  0.4304000139999999   F   F   F
  0.3945699929999975  0.3276099859999988  0.4262799919999978   F   F   F
  0.3945699929999975  0.3831599949999998  0.4262799919999978   F   F   F
  0.3597899970000000  0.2442799960000031  0.4205200079999969   F   F   F
  0.3597899970000000  0.2998299899999992  0.4205200079999969   F   F   F
  0.3252300019999979  0.3276099859999988  0.4131299849999976   F   F   F
  0.3252300019999979  0.3831599949999998  0.4131299849999976   F   F   F
  0.2909500000000023  0.2442799960000031  0.4041300120000031   F   F   F
  0.2909500000000023  0.2998299899999992  0.4041300120000031   F   F   F
  0.2570199970000004  0.3276099859999988  0.3935199980000021   F   F   F
  0.2570199970000004  0.3831599949999998  0.3935199980000021   F   F   F
  0.2234700019999991  0.2442799960000031  0.3813300130000030   F   F   F
  0.2234700019999991  0.2998299899999992  0.3813300130000030   F   F   F
  0.1903800070000017  0.3276099859999988  0.3675700129999981   F   F   F
  0.1903800070000017  0.3831599949999998  0.3675700129999981   F   F   F
  0.1577900050000025  0.2442799960000031  0.3522599940000006   F   F   F
  0.1577900050000025  0.2998299899999992  0.3522599940000006   F   F   F
  0.8416600230000029  0.0776100009999965  0.3522599940000006   F   F   F
  0.8416600230000029  0.1331599949999998  0.3522599940000006   F   F   F
  0.8090699910000012  0.1609400059999970  0.3675700129999981   F   F   F
  0.8090699910000012  0.2164999989999998  0.3675700129999981   F   F   F
  0.7759699819999994  0.0776100009999965  0.3813300130000030   F   F   F
  0.7759699819999994  0.1331599949999998  0.3813300130000030   F   F   F
  0.7424299719999965  0.1609400059999970  0.3935199980000021   F   F   F
  0.7424299719999965  0.2164999989999998  0.3935199980000021   F   F   F
  0.7084900139999988  0.0776100009999965  0.4041300120000031   F   F   F
  0.7084900139999988  0.1331599949999998  0.4041300120000031   F   F   F
  0.6742200260000004  0.1609400059999970  0.4131299849999976   F   F   F
  0.6742200260000004  0.2164999989999998  0.4131299849999976   F   F   F
  0.6396600010000029  0.0776100009999965  0.4205200079999969   F   F   F
  0.6396600010000029  0.1331599949999998  0.4205200079999969   F   F   F
  0.6048700209999964  0.1609400059999970  0.4262799919999978   F   F   F
  0.6048700209999964  0.2164999989999998  0.4262799919999978   F   F   F
  0.5699200030000000  0.0776100009999965  0.4304000139999999   F   F   F
  0.5699200030000000  0.1331599949999998  0.4304000139999999   F   F   F
  0.5348500010000024  0.1609400059999970  0.4328800139999984   F   F   F
  0.5348500010000024  0.2164999989999998  0.4328800139999984   F   F   F
  0.4997200070000005  0.0776100009999965  0.4336999949999978   F   F   F
  0.4997200070000005  0.1331599949999998  0.4336999949999978   F   F   F
  0.4645999970000005  0.1609400059999970  0.4328800139999984   F   F   F
  0.4645999970000005  0.2164999989999998  0.4328800139999984   F   F   F
  0.4295299950000029  0.0776100009999965  0.4304000139999999   F   F   F
  0.4295299950000029  0.1331599949999998  0.4304000139999999   F   F   F
  0.3945699929999975  0.1609400059999970  0.4262799919999978   F   F   F
  0.3945699929999975  0.2164999989999998  0.4262799919999978   F   F   F
  0.3597899970000000  0.0776100009999965  0.4205200079999969   F   F   F
  0.3597899970000000  0.1331599949999998  0.4205200079999969   F   F   F
  0.3252300019999979  0.1609400059999970  0.4131299849999976   F   F   F
  0.3252300019999979  0.2164999989999998  0.4131299849999976   F   F   F
  0.2909500000000023  0.0776100009999965  0.4041300120000031   F   F   F
  0.2909500000000023  0.1331599949999998  0.4041300120000031   F   F   F
  0.2570199970000004  0.1609400059999970  0.3935199980000021   F   F   F
  0.2570199970000004  0.2164999989999998  0.3935199980000021   F   F   F
  0.2234700019999991  0.0776100009999965  0.3813300130000030   F   F   F
  0.2234700019999991  0.1331599949999998  0.3813300130000030   F   F   F
  0.1903800070000017  0.1609400059999970  0.3675700129999981   F   F   F
  0.1903800070000017  0.2164999989999998  0.3675700129999981   F   F   F
  0.1577900050000025  0.0776100009999965  0.3522599940000006   F   F   F
  0.1577900050000025  0.1331599949999998  0.3522599940000006   F   F   F
  0.4835397962659371  0.2671901967273551  0.5727769795473174   T   T   T
  0.5237982482234944  0.2671739594899033  0.5726952773246954   T   T   T
  0.4628820585249106  0.3139872229616054  0.5716371949896942   T   T   T
  0.5444576276571576  0.3139775854546862  0.5717384489045986   T   T   T
  0.4719068509740708  0.4153745011583261  0.5679596626976751   T   T   T
  0.5354686477944199  0.4153408170305546  0.5687036522985571   T   T   T
  0.5820508913979372  0.4791095855060794  0.5664113394220557   T   T   T
  0.5820919080984454  0.5661189045443593  0.5662495960473009   T   T   T
  0.5355769626877128  0.6299843814708951  0.5683005757304158   T   T   T
  0.4720192218534911  0.6300845041716396  0.5675509916812225   T   T   T
  0.4255343408518257  0.5662549998393465  0.5639326798342938   T   T   T
  0.4254941057284228  0.4792891029254215  0.5641022001945999   T   T   T
  0.6219510878130661  0.5500664491808651  0.5639427975869140   T   T   T
  0.6560097644366296  0.5784058464312632  0.5612701536085719   T   T   T
  0.6219308386947463  0.4950802420670605  0.5640466313278450   T   T   T
  0.6900907618318640  0.5500818790464292  0.5583107840581772   T   T   T
  0.6559746976620235  0.4666931371651617  0.5614848770879119   T   T   T
  0.6900746805205110  0.4949701959454675  0.5584192494646627   T   T   T
  0.4837387789677584  0.6847054381337008  0.5695819127559709   T   T   T
  0.5239375439446168  0.6846423403395343  0.5698432421161759   T   T   T
  0.3173183105864756  0.5504099417503227  0.5595022351748735   T   T   T
  0.3172971816071120  0.4952748674152181  0.5596067805025865   T   T   T
  0.3514480291889015  0.4669659196955244  0.5613878690651463   T   T   T
  0.3856061099310124  0.4952981541371904  0.5624130358252064   T   T   T
  0.3856295709828116  0.5503053843050814  0.5623053170111338   T   T   T
  0.3514936605374003  0.5786772314625492  0.5611720630535753   T   T   T
  0.4835682426775766  0.3607431444921506  0.5701952093525212   T   T   T
  0.4631245943947240  0.7315108978061268  0.5708336884258500   T   T   T
  0.5446878280532043  0.7313300535743745  0.5709378813717336   T   T   T
  0.5237545089010935  0.3607202048252476  0.5704502220119414   T   T   T
  0.4838279239558165  0.7782641819862905  0.5717783120815505   T   T   T
  0.5241006238096098  0.7781893521878749  0.5716962179780717   T   T   T
  0.4316905863147226  0.3142636039341404  0.5719431720135042   T   T   T
  0.5756544099784202  0.3143195485946940  0.5719875483081053   T   T   T
  0.6557721031682057  0.6211156813286300  0.5613655267784931   T   T   T
  0.4319236900032503  0.7313048975099873  0.5711322030958426   T   T   T
  0.5758947858277927  0.7309138977587104  0.5711823868211832   T   T   T
  0.7172413647525037  0.5709038919267466  0.5559193659403932   T   T   T
  0.6557252191289855  0.4239838677119401  0.5617457718697692   T   T   T
  0.2901197742346411  0.5712711649308634  0.5582592166288609   T   T   T
  0.7172132416708783  0.4741104555133355  0.5561105231789608   T   T   T
  0.2900801706820877  0.4744494748311653  0.5584429539295765   T   T   T
  0.3516483693666379  0.4242532065338787  0.5620479615765576   T   T   T
  0.3517266591851435  0.6213918595675495  0.5616686053017682   T   T   T
  0.4683100914388175  0.2299280233113974  0.5738423241622140   T   T   T
  0.5390395938654449  0.2299248722202057  0.5735672609120405   T   T   T
  0.4686536764491568  0.8155736100858443  0.5726814168185151   T   T   T
  0.5393795641103135  0.8154107320150193  0.5724035163881351   T   T   T
  0.4295499603534011  0.5230001950361767  0.6922625464413197   T   T   T
  0.5037400585792398  0.5227005168068392  0.5671815907702993   T   T   T
  0.5037045295444490  0.4476757350718668  0.5674402419619863   T   T   T
  0.5584319298045572  0.5226390174759721  0.5669001962903089   T   T   T
  0.5037791929040688  0.5977130842864150  0.5671502627394160   T   T   T
  0.4491531171795103  0.5227515116256304  0.5642269759364404   T   T   T
  0.4356253126784730  0.4295385576996592  0.5660205831346723   T   T   T
  0.5718045558909121  0.4293855717091857  0.5676866593597781   T   T   T
  0.5718980326949290  0.6158684463597049  0.5673448408738168   T   T   T
  0.4357207069802181  0.6159971127162228  0.5656600834505290   T   T   T
  0.4833882246211855  0.5229594378830754  0.6836263597318921   T   T   T
  0.5084385371161912  0.5231055382407633  0.6555300568667481   T   T   T
  0.4456004238641008  0.5231520859291425  0.6653738934276756   T   T   T
  0.4856407216152702  0.5226833522907598  0.7242554530138765   T   T   T
 
  0.00000000E+00  0.00000000E+00  0.00000000E+00
  0.00000000E+00  0.00000000E+00  0.00000000E+00
  0.00000000E+00  0.00000000E+00  0.00000000E+00
  0.00000000E+00  0.00000000E+00  0.00000000E+00
  0.00000000E+00  0.00000000E+00  0.00000000E+00
  0.00000000E+00  0.00000000E+00  0.00000000E+00
  0.00000000E+00  0.00000000E+00  0.00000000E+00
  0.00000000E+00  0.00000000E+00  0.00000000E+00
  0.00000000E+00  0.00000000E+00  0.00000000E+00
  0.00000000E+00  0.00000000E+00  0.00000000E+00
  0.00000000E+00  0.00000000E+00  0.00000000E+00
  0.00000000E+00  0.00000000E+00  0.00000000E+00
  0.00000000E+00  0.00000000E+00  0.00000000E+00
  0.00000000E+00  0.00000000E+00  0.00000000E+00
  0.00000000E+00  0.00000000E+00  0.00000000E+00
  0.00000000E+00  0.00000000E+00  0.00000000E+00
  0.00000000E+00  0.00000000E+00  0.00000000E+00
  0.00000000E+00  0.00000000E+00  0.00000000E+00
  0.00000000E+00  0.00000000E+00  0.00000000E+00
  0.00000000E+00  0.00000000E+00  0.00000000E+00
  0.00000000E+00  0.00000000E+00  0.00000000E+00
  0.00000000E+00  0.00000000E+00  0.00000000E+00
  0.00000000E+00  0.00000000E+00  0.00000000E+00
  0.00000000E+00  0.00000000E+00  0.00000000E+00
  0.00000000E+00  0.00000000E+00  0.00000000E+00
  0.00000000E+00  0.00000000E+00  0.00000000E+00
  0.00000000E+00  0.00000000E+00  0.00000000E+00
  0.00000000E+00  0.00000000E+00  0.00000000E+00
  0.00000000E+00  0.00000000E+00  0.00000000E+00
  0.00000000E+00  0.00000000E+00  0.00000000E+00
  0.00000000E+00  0.00000000E+00  0.00000000E+00
  0.00000000E+00  0.00000000E+00  0.00000000E+00
  0.00000000E+00  0.00000000E+00  0.00000000E+00
  0.00000000E+00  0.00000000E+00  0.00000000E+00
  0.00000000E+00  0.00000000E+00  0.00000000E+00
  0.00000000E+00  0.00000000E+00  0.00000000E+00
  0.00000000E+00  0.00000000E+00  0.00000000E+00
  0.00000000E+00  0.00000000E+00  0.00000000E+00
  0.00000000E+00  0.00000000E+00  0.00000000E+00
  0.00000000E+00  0.00000000E+00  0.00000000E+00
  0.00000000E+00  0.00000000E+00  0.00000000E+00
  0.00000000E+00  0.00000000E+00  0.00000000E+00
  0.00000000E+00  0.00000000E+00  0.00000000E+00
  0.00000000E+00  0.00000000E+00  0.00000000E+00
  0.00000000E+00  0.00000000E+00  0.00000000E+00
  0.00000000E+00  0.00000000E+00  0.00000000E+00
  0.00000000E+00  0.00000000E+00  0.00000000E+00
  0.00000000E+00  0.00000000E+00  0.00000000E+00
  0.00000000E+00  0.00000000E+00  0.00000000E+00
  0.00000000E+00  0.00000000E+00  0.00000000E+00
  0.00000000E+00  0.00000000E+00  0.00000000E+00
  0.00000000E+00  0.00000000E+00  0.00000000E+00
  0.00000000E+00  0.00000000E+00  0.00000000E+00
  0.00000000E+00  0.00000000E+00  0.00000000E+00
  0.00000000E+00  0.00000000E+00  0.00000000E+00
  0.00000000E+00  0.00000000E+00  0.00000000E+00
  0.00000000E+00  0.00000000E+00  0.00000000E+00
  0.00000000E+00  0.00000000E+00  0.00000000E+00
  0.00000000E+00  0.00000000E+00  0.00000000E+00
  0.00000000E+00  0.00000000E+00  0.00000000E+00
  0.00000000E+00  0.00000000E+00  0.00000000E+00
  0.00000000E+00  0.00000000E+00  0.00000000E+00
  0.00000000E+00  0.00000000E+00  0.00000000E+00
  0.00000000E+00  0.00000000E+00  0.00000000E+00
  0.00000000E+00  0.00000000E+00  0.00000000E+00
  0.00000000E+00  0.00000000E+00  0.00000000E+00
  0.00000000E+00  0.00000000E+00  0.00000000E+00
  0.00000000E+00  0.00000000E+00  0.00000000E+00
  0.00000000E+00  0.00000000E+00  0.00000000E+00
  0.00000000E+00  0.00000000E+00  0.00000000E+00
  0.00000000E+00  0.00000000E+00  0.00000000E+00
  0.00000000E+00  0.00000000E+00  0.00000000E+00
  0.00000000E+00  0.00000000E+00  0.00000000E+00
  0.00000000E+00  0.00000000E+00  0.00000000E+00
  0.00000000E+00  0.00000000E+00  0.00000000E+00
  0.00000000E+00  0.00000000E+00  0.00000000E+00
  0.00000000E+00  0.00000000E+00  0.00000000E+00
  0.00000000E+00  0.00000000E+00  0.00000000E+00
  0.00000000E+00  0.00000000E+00  0.00000000E+00
  0.00000000E+00  0.00000000E+00  0.00000000E+00
  0.00000000E+00  0.00000000E+00  0.00000000E+00
  0.00000000E+00  0.00000000E+00  0.00000000E+00
  0.00000000E+00  0.00000000E+00  0.00000000E+00
  0.00000000E+00  0.00000000E+00  0.00000000E+00
  0.00000000E+00  0.00000000E+00  0.00000000E+00
  0.00000000E+00  0.00000000E+00  0.00000000E+00
  0.00000000E+00  0.00000000E+00  0.00000000E+00
  0.00000000E+00  0.00000000E+00  0.00000000E+00
  0.00000000E+00  0.00000000E+00  0.00000000E+00
  0.00000000E+00  0.00000000E+00  0.00000000E+00
  0.00000000E+00  0.00000000E+00  0.00000000E+00
  0.00000000E+00  0.00000000E+00  0.00000000E+00
  0.00000000E+00  0.00000000E+00  0.00000000E+00
  0.00000000E+00  0.00000000E+00  0.00000000E+00
  0.00000000E+00  0.00000000E+00  0.00000000E+00
  0.00000000E+00  0.00000000E+00  0.00000000E+00
  0.00000000E+00  0.00000000E+00  0.00000000E+00
  0.00000000E+00  0.00000000E+00  0.00000000E+00
  0.00000000E+00  0.00000000E+00  0.00000000E+00
  0.00000000E+00  0.00000000E+00  0.00000000E+00
  0.00000000E+00  0.00000000E+00  0.00000000E+00
  0.00000000E+00  0.00000000E+00  0.00000000E+00
  0.00000000E+00  0.00000000E+00  0.00000000E+00
  0.00000000E+00  0.00000000E+00  0.00000000E+00
  0.00000000E+00  0.00000000E+00  0.00000000E+00
  0.00000000E+00  0.00000000E+00  0.00000000E+00
  0.00000000E+00  0.00000000E+00  0.00000000E+00
  0.00000000E+00  0.00000000E+00  0.00000000E+00
  0.00000000E+00  0.00000000E+00  0.00000000E+00
  0.00000000E+00  0.00000000E+00  0.00000000E+00
  0.00000000E+00  0.00000000E+00  0.00000000E+00
  0.00000000E+00  0.00000000E+00  0.00000000E+00
  0.00000000E+00  0.00000000E+00  0.00000000E+00
  0.00000000E+00  0.00000000E+00  0.00000000E+00
  0.00000000E+00  0.00000000E+00  0.00000000E+00
  0.00000000E+00  0.00000000E+00  0.00000000E+00
  0.00000000E+00  0.00000000E+00  0.00000000E+00
  0.00000000E+00  0.00000000E+00  0.00000000E+00
  0.00000000E+00  0.00000000E+00  0.00000000E+00
  0.00000000E+00  0.00000000E+00  0.00000000E+00
  0.00000000E+00  0.00000000E+00  0.00000000E+00
  0.00000000E+00  0.00000000E+00  0.00000000E+00
  0.00000000E+00  0.00000000E+00  0.00000000E+00
  0.00000000E+00  0.00000000E+00  0.00000000E+00
  0.00000000E+00  0.00000000E+00  0.00000000E+00
  0.00000000E+00  0.00000000E+00  0.00000000E+00
  0.00000000E+00  0.00000000E+00  0.00000000E+00
  0.00000000E+00  0.00000000E+00  0.00000000E+00
  0.00000000E+00  0.00000000E+00  0.00000000E+00
  0.00000000E+00  0.00000000E+00  0.00000000E+00
  0.00000000E+00  0.00000000E+00  0.00000000E+00
  0.00000000E+00  0.00000000E+00  0.00000000E+00
  0.00000000E+00  0.00000000E+00  0.00000000E+00
  0.00000000E+00  0.00000000E+00  0.00000000E+00
  0.00000000E+00  0.00000000E+00  0.00000000E+00
  0.00000000E+00  0.00000000E+00  0.00000000E+00
  0.00000000E+00  0.00000000E+00  0.00000000E+00
  0.00000000E+00  0.00000000E+00  0.00000000E+00
  0.00000000E+00  0.00000000E+00  0.00000000E+00
  0.00000000E+00  0.00000000E+00  0.00000000E+00
  0.00000000E+00  0.00000000E+00  0.00000000E+00
  0.00000000E+00  0.00000000E+00  0.00000000E+00
  0.00000000E+00  0.00000000E+00  0.00000000E+00
  0.00000000E+00  0.00000000E+00  0.00000000E+00
  0.00000000E+00  0.00000000E+00  0.00000000E+00
  0.00000000E+00  0.00000000E+00  0.00000000E+00
  0.00000000E+00  0.00000000E+00  0.00000000E+00
  0.00000000E+00  0.00000000E+00  0.00000000E+00
  0.00000000E+00  0.00000000E+00  0.00000000E+00
  0.00000000E+00  0.00000000E+00  0.00000000E+00
  0.00000000E+00  0.00000000E+00  0.00000000E+00
  0.00000000E+00  0.00000000E+00  0.00000000E+00
  0.00000000E+00  0.00000000E+00  0.00000000E+00
  0.00000000E+00  0.00000000E+00  0.00000000E+00
  0.00000000E+00  0.00000000E+00  0.00000000E+00
  0.00000000E+00  0.00000000E+00  0.00000000E+00
  0.00000000E+00  0.00000000E+00  0.00000000E+00
  0.00000000E+00  0.00000000E+00  0.00000000E+00
  0.00000000E+00  0.00000000E+00  0.00000000E+00
  0.00000000E+00  0.00000000E+00  0.00000000E+00
  0.00000000E+00  0.00000000E+00  0.00000000E+00
  0.00000000E+00  0.00000000E+00  0.00000000E+00
  0.00000000E+00  0.00000000E+00  0.00000000E+00
  0.00000000E+00  0.00000000E+00  0.00000000E+00
  0.00000000E+00  0.00000000E+00  0.00000000E+00
  0.00000000E+00  0.00000000E+00  0.00000000E+00
  0.00000000E+00  0.00000000E+00  0.00000000E+00
  0.00000000E+00  0.00000000E+00  0.00000000E+00
  0.00000000E+00  0.00000000E+00  0.00000000E+00
  0.00000000E+00  0.00000000E+00  0.00000000E+00
  0.00000000E+00  0.00000000E+00  0.00000000E+00
  0.00000000E+00  0.00000000E+00  0.00000000E+00
  0.00000000E+00  0.00000000E+00  0.00000000E+00
  0.00000000E+00  0.00000000E+00  0.00000000E+00
  0.00000000E+00  0.00000000E+00  0.00000000E+00
  0.00000000E+00  0.00000000E+00  0.00000000E+00
  0.00000000E+00  0.00000000E+00  0.00000000E+00
  0.00000000E+00  0.00000000E+00  0.00000000E+00
  0.00000000E+00  0.00000000E+00  0.00000000E+00
  0.00000000E+00  0.00000000E+00  0.00000000E+00
  0.00000000E+00  0.00000000E+00  0.00000000E+00
  0.00000000E+00  0.00000000E+00  0.00000000E+00
  0.00000000E+00  0.00000000E+00  0.00000000E+00
  0.00000000E+00  0.00000000E+00  0.00000000E+00
  0.00000000E+00  0.00000000E+00  0.00000000E+00
  0.00000000E+00  0.00000000E+00  0.00000000E+00
  0.00000000E+00  0.00000000E+00  0.00000000E+00
  0.00000000E+00  0.00000000E+00  0.00000000E+00
  0.00000000E+00  0.00000000E+00  0.00000000E+00
  0.00000000E+00  0.00000000E+00  0.00000000E+00
  0.00000000E+00  0.00000000E+00  0.00000000E+00
  0.00000000E+00  0.00000000E+00  0.00000000E+00
  0.00000000E+00  0.00000000E+00  0.00000000E+00
  0.00000000E+00  0.00000000E+00  0.00000000E+00
  0.00000000E+00  0.00000000E+00  0.00000000E+00
  0.00000000E+00  0.00000000E+00  0.00000000E+00
  0.00000000E+00  0.00000000E+00  0.00000000E+00
  0.00000000E+00  0.00000000E+00  0.00000000E+00
  0.00000000E+00  0.00000000E+00  0.00000000E+00
  0.00000000E+00  0.00000000E+00  0.00000000E+00
  0.00000000E+00  0.00000000E+00  0.00000000E+00
  0.00000000E+00  0.00000000E+00  0.00000000E+00
  0.00000000E+00  0.00000000E+00  0.00000000E+00
  0.00000000E+00  0.00000000E+00  0.00000000E+00
  0.00000000E+00  0.00000000E+00  0.00000000E+00
  0.00000000E+00  0.00000000E+00  0.00000000E+00
  0.00000000E+00  0.00000000E+00  0.00000000E+00
  0.00000000E+00  0.00000000E+00  0.00000000E+00
  0.00000000E+00  0.00000000E+00  0.00000000E+00
  0.00000000E+00  0.00000000E+00  0.00000000E+00
  0.00000000E+00  0.00000000E+00  0.00000000E+00
  0.00000000E+00  0.00000000E+00  0.00000000E+00
  0.00000000E+00  0.00000000E+00  0.00000000E+00
  0.00000000E+00  0.00000000E+00  0.00000000E+00
  0.00000000E+00  0.00000000E+00  0.00000000E+00
  0.00000000E+00  0.00000000E+00  0.00000000E+00
  0.00000000E+00  0.00000000E+00  0.00000000E+00
  0.00000000E+00  0.00000000E+00  0.00000000E+00
  0.00000000E+00  0.00000000E+00  0.00000000E+00
  0.00000000E+00  0.00000000E+00  0.00000000E+00
  0.00000000E+00  0.00000000E+00  0.00000000E+00
  0.00000000E+00  0.00000000E+00  0.00000000E+00
  0.00000000E+00  0.00000000E+00  0.00000000E+00
  0.00000000E+00  0.00000000E+00  0.00000000E+00
  0.00000000E+00  0.00000000E+00  0.00000000E+00
  0.00000000E+00  0.00000000E+00  0.00000000E+00
  0.00000000E+00  0.00000000E+00  0.00000000E+00
  0.00000000E+00  0.00000000E+00  0.00000000E+00
  0.00000000E+00  0.00000000E+00  0.00000000E+00
  0.00000000E+00  0.00000000E+00  0.00000000E+00
  0.00000000E+00  0.00000000E+00  0.00000000E+00
  0.00000000E+00  0.00000000E+00  0.00000000E+00
  0.00000000E+00  0.00000000E+00  0.00000000E+00
  0.00000000E+00  0.00000000E+00  0.00000000E+00
  0.00000000E+00  0.00000000E+00  0.00000000E+00
  0.00000000E+00  0.00000000E+00  0.00000000E+00
  0.00000000E+00  0.00000000E+00  0.00000000E+00
  0.00000000E+00  0.00000000E+00  0.00000000E+00
  0.00000000E+00  0.00000000E+00  0.00000000E+00
  0.00000000E+00  0.00000000E+00  0.00000000E+00
  0.00000000E+00  0.00000000E+00  0.00000000E+00
  0.00000000E+00  0.00000000E+00  0.00000000E+00
  0.00000000E+00  0.00000000E+00  0.00000000E+00
  0.00000000E+00  0.00000000E+00  0.00000000E+00
  0.00000000E+00  0.00000000E+00  0.00000000E+00
  0.00000000E+00  0.00000000E+00  0.00000000E+00
  0.00000000E+00  0.00000000E+00  0.00000000E+00
  0.00000000E+00  0.00000000E+00  0.00000000E+00
  0.00000000E+00  0.00000000E+00  0.00000000E+00
  0.00000000E+00  0.00000000E+00  0.00000000E+00
  0.00000000E+00  0.00000000E+00  0.00000000E+00
  0.00000000E+00  0.00000000E+00  0.00000000E+00
  0.00000000E+00  0.00000000E+00  0.00000000E+00
  0.00000000E+00  0.00000000E+00  0.00000000E+00
  0.00000000E+00  0.00000000E+00  0.00000000E+00
  0.00000000E+00  0.00000000E+00  0.00000000E+00
  0.00000000E+00  0.00000000E+00  0.00000000E+00
  0.00000000E+00  0.00000000E+00  0.00000000E+00
  0.00000000E+00  0.00000000E+00  0.00000000E+00
  0.00000000E+00  0.00000000E+00  0.00000000E+00
  0.00000000E+00  0.00000000E+00  0.00000000E+00
  0.00000000E+00  0.00000000E+00  0.00000000E+00
  0.00000000E+00  0.00000000E+00  0.00000000E+00
  0.00000000E+00  0.00000000E+00  0.00000000E+00
  0.00000000E+00  0.00000000E+00  0.00000000E+00
  0.00000000E+00  0.00000000E+00  0.00000000E+00
  0.00000000E+00  0.00000000E+00  0.00000000E+00
  0.00000000E+00  0.00000000E+00  0.00000000E+00
  0.00000000E+00  0.00000000E+00  0.00000000E+00
  0.00000000E+00  0.00000000E+00  0.00000000E+00
  0.00000000E+00  0.00000000E+00  0.00000000E+00
  0.00000000E+00  0.00000000E+00  0.00000000E+00
  0.00000000E+00  0.00000000E+00  0.00000000E+00
  0.00000000E+00  0.00000000E+00  0.00000000E+00
  0.00000000E+00  0.00000000E+00  0.00000000E+00
  0.00000000E+00  0.00000000E+00  0.00000000E+00
  0.00000000E+00  0.00000000E+00  0.00000000E+00
  0.00000000E+00  0.00000000E+00  0.00000000E+00
  0.00000000E+00  0.00000000E+00  0.00000000E+00
  0.00000000E+00  0.00000000E+00  0.00000000E+00
  0.00000000E+00  0.00000000E+00  0.00000000E+00
  0.00000000E+00  0.00000000E+00  0.00000000E+00
  0.00000000E+00  0.00000000E+00  0.00000000E+00
  0.00000000E+00  0.00000000E+00  0.00000000E+00
  0.00000000E+00  0.00000000E+00  0.00000000E+00
  0.00000000E+00  0.00000000E+00  0.00000000E+00
  0.00000000E+00  0.00000000E+00  0.00000000E+00
  0.00000000E+00  0.00000000E+00  0.00000000E+00
  0.00000000E+00  0.00000000E+00  0.00000000E+00
  0.00000000E+00  0.00000000E+00  0.00000000E+00
  0.00000000E+00  0.00000000E+00  0.00000000E+00
  0.00000000E+00  0.00000000E+00  0.00000000E+00
  0.00000000E+00  0.00000000E+00  0.00000000E+00
  0.00000000E+00  0.00000000E+00  0.00000000E+00
  0.00000000E+00  0.00000000E+00  0.00000000E+00
  0.00000000E+00  0.00000000E+00  0.00000000E+00
  0.00000000E+00  0.00000000E+00  0.00000000E+00
  0.00000000E+00  0.00000000E+00  0.00000000E+00
  0.00000000E+00  0.00000000E+00  0.00000000E+00
  0.00000000E+00  0.00000000E+00  0.00000000E+00
  0.00000000E+00  0.00000000E+00  0.00000000E+00
  0.00000000E+00  0.00000000E+00  0.00000000E+00
  0.00000000E+00  0.00000000E+00  0.00000000E+00
  0.00000000E+00  0.00000000E+00  0.00000000E+00
  0.00000000E+00  0.00000000E+00  0.00000000E+00
  0.00000000E+00  0.00000000E+00  0.00000000E+00
  0.00000000E+00  0.00000000E+00  0.00000000E+00
  0.00000000E+00  0.00000000E+00  0.00000000E+00
  0.00000000E+00  0.00000000E+00  0.00000000E+00
  0.00000000E+00  0.00000000E+00  0.00000000E+00
  0.00000000E+00  0.00000000E+00  0.00000000E+00
  0.00000000E+00  0.00000000E+00  0.00000000E+00
  0.00000000E+00  0.00000000E+00  0.00000000E+00
  0.00000000E+00  0.00000000E+00  0.00000000E+00
