# Supplementary material for: Pulsed electrosynthesis orthogonally optimizes C‒N coupling and hydrogenation for amine production with a molecular catalyst
Source: Nat Commun. 2026 May 4;17:4027. doi: 10.1038/s41467-026-72678-0 (PMC13139404; doi:10.1038/s41467-026-72678-0)
Supplement: Supplementary file 5 — Source Data [file 41467_2026_72678_MOESM5_ESM.xlsx]

## Sheet: Fig 2a
		CoPc/CNTs	CNTs	CoPc
	Wavelength	Intensity
	800.017	0.29425	0.25208	0.39335
	799.011	0.29408	0.25116	0.39365
	798.004	0.29548	0.25092	0.39408
	796.997	0.29482	0.24996	0.39378
	795.989	0.29529	0.24972	0.39379
	795.015	0.29484	0.2494	0.3939
	794.007	0.2961	0.25029	0.39351
	792.998	0.29558	0.25011	0.39385
	791.989	0.29616	0.25007	0.39397
	791.014	0.29576	0.24915	0.39369
	790.004	0.29629	0.24809	0.39356
	788.993	0.29623	0.2486	0.39308
	788.017	0.29684	0.24953	0.39282
	787.006	0.29609	0.25023	0.39368
	785.994	0.29673	0.25064	0.39361
	785.017	0.29681	0.25117	0.39327
	784.005	0.29717	0.2532	0.39326
	782.992	0.29768	0.25343	0.39332
	782.014	0.29647	0.25446	0.39312
	781	0.29699	0.25578	0.3935
	779.986	0.2977	0.25551	0.39312
	779.007	0.299	0.25632	0.39344
	777.992	0.29795	0.25673	0.3935
	777.012	0.29656	0.25757	0.39324
	775.996	0.29641	0.25827	0.39329
	775.015	0.2978	0.25883	0.39302
	773.999	0.29732	0.25966	0.39322
	773.017	0.29776	0.25921	0.3933
	772	0.29706	0.25953	0.39284
	770.982	0.29886	0.25818	0.39279
	770	0.29831	0.25826	0.39344
	769.017	0.29953	0.25771	0.39366
	767.998	0.29954	0.25751	0.39399
	767.014	0.29886	0.25645	0.39358
	765.995	0.29979	0.25674	0.3937
	765.01	0.29968	0.25645	0.39412
	763.99	0.30056	0.25569	0.39402
	763.004	0.3007	0.25554	0.39374
	761.984	0.30051	0.25615	0.39349
	760.997	0.30048	0.25675	0.39432
	760.011	0.30154	0.25715	0.39417
	758.989	0.30079	0.25836	0.39381
	758.002	0.30185	0.2589	0.39375
	757.014	0.3019	0.25901	0.39368
	755.991	0.30103	0.25916	0.39317
	755.003	0.30181	0.25904	0.39343
	754.014	0.30241	0.2591	0.39368
	752.99	0.30276	0.25901	0.39402
	752	0.30186	0.25778	0.39337
	751.011	0.30235	0.2575	0.39387
	749.985	0.30312	0.25775	0.39406
	748.995	0.30315	0.25719	0.39401
	748.004	0.30308	0.25665	0.39396
	747.013	0.30336	0.25636	0.39404
	745.986	0.30391	0.25564	0.39407
	744.994	0.30459	0.25543	0.39389
	744.002	0.30508	0.2543	0.39421
	743.01	0.30497	0.25506	0.39415
	742.017	0.30522	0.2545	0.39435
	740.988	0.30608	0.25446	0.39429
	739.994	0.30613	0.25473	0.39406
	739	0.30698	0.25534	0.39466
	738.006	0.30702	0.25514	0.39443
	737.011	0.30703	0.2555	0.39459
	736.016	0.3073	0.25485	0.39459
	734.985	0.30803	0.25451	0.39481
	733.99	0.3078	0.25427	0.39431
	732.994	0.3082	0.25367	0.39462
	731.997	0.3083	0.25247	0.39449
	731	0.30903	0.25173	0.39473
	730.003	0.30979	0.25136	0.39455
	729.006	0.30977	0.25113	0.39488
	728.008	0.31076	0.25149	0.39499
	727.01	0.31101	0.25204	0.39516
	726.012	0.31185	0.25233	0.39549
	725.013	0.31233	0.25196	0.39558
	724.014	0.31308	0.25291	0.39588
	723.014	0.31399	0.25175	0.39578
	722.014	0.31521	0.25199	0.39582
	721.014	0.31491	0.25189	0.39606
	720.013	0.31613	0.25267	0.39611
	719.013	0.31681	0.25306	0.39647
	718.011	0.31736	0.25377	0.39653
	717.01	0.31824	0.25394	0.39655
	716.008	0.31862	0.2545	0.39695
	715.006	0.31941	0.25439	0.39698
	714.003	0.32033	0.25418	0.39722
	713	0.32178	0.25432	0.39745
	711.997	0.32289	0.25577	0.39783
	710.994	0.32345	0.25616	0.39801
	709.99	0.32388	0.25735	0.39855
	708.985	0.32544	0.25849	0.39855
	708.017	0.32612	0.25912	0.39928
	707.012	0.32734	0.2594	0.39936
	706.007	0.32776	0.25912	0.3996
	705.001	0.32879	0.25868	0.39998
	703.995	0.33003	0.25828	0.40019
	702.989	0.33044	0.25889	0.40063
	701.982	0.33163	0.25824	0.40069
	701.011	0.33243	0.25793	0.40102
	700.004	0.33326	0.2571	0.40127
	698.997	0.33473	0.25762	0.40171
	697.989	0.3362	0.25851	0.40218
	697.017	0.33684	0.25861	0.4021
	696.008	0.33744	0.25976	0.40249
	694.999	0.33742	0.25998	0.40267
	693.99	0.3388	0.26004	0.40291
	693.017	0.33973	0.25916	0.40339
	692.007	0.34094	0.25934	0.40339
	690.997	0.3416	0.25856	0.4037
	689.986	0.34252	0.25872	0.40369
	689.012	0.34377	0.25905	0.40431
	688	0.34497	0.25962	0.40441
	686.989	0.34538	0.26012	0.40496
	686.013	0.34615	0.25963	0.40533
	685.001	0.34709	0.26003	0.40629
	683.989	0.34761	0.26047	0.40687
	683.012	0.34878	0.26114	0.40817
	681.999	0.34907	0.26171	0.40868
	680.986	0.35011	0.26237	0.41
	680.009	0.35074	0.26192	0.41143
	678.995	0.35129	0.26084	0.41293
	678.016	0.35085	0.25951	0.41484
	677.002	0.35211	0.25925	0.41691
	675.987	0.3525	0.25838	0.41969
	675.008	0.35322	0.25896	0.42256
	673.992	0.3545	0.25849	0.42557
	673.013	0.35427	0.25841	0.42874
	671.997	0.35462	0.25811	0.43254
	671.016	0.35501	0.25757	0.43653
	670	0.35569	0.25738	0.44045
	668.982	0.35421	0.25692	0.44496
	668.001	0.35447	0.25581	0.44913
	666.984	0.35398	0.25521	0.45399
	666.002	0.35306	0.25489	0.45766
	664.984	0.35209	0.25631	0.46169
	664.001	0.35182	0.258	0.46597
	662.982	0.34982	0.2586	0.46951
	661.999	0.34879	0.25935	0.47319
	661.016	0.34709	0.26013	0.47593
	659.996	0.34551	0.26023	0.47811
	659.013	0.34494	0.26187	0.47956
	657.992	0.34389	0.26342	0.48005
	657.008	0.34256	0.26378	0.47926
	655.987	0.34141	0.26521	0.47816
	655.002	0.3397	0.26556	0.47657
	654.017	0.34062	0.26575	0.47445
	652.995	0.33883	0.26563	0.47124
	652.009	0.33864	0.26598	0.46847
	650.986	0.33856	0.26713	0.46525
	650	0.3372	0.26836	0.4619
	649.013	0.33744	0.26877	0.4587
	647.99	0.33636	0.26727	0.4551
	647.002	0.3368	0.26684	0.45211
	646.015	0.33638	0.26504	0.44894
	644.99	0.33702	0.26474	0.44656
	644.002	0.33636	0.26421	0.44417
	643.014	0.33634	0.26392	0.44194
	641.989	0.33629	0.26357	0.43952
	641	0.33624	0.26381	0.43792
	640.01	0.33672	0.26435	0.436
	638.984	0.33655	0.26404	0.43407
	637.994	0.33688	0.26347	0.43269
	637.004	0.33716	0.26336	0.43144
	636.014	0.33731	0.26344	0.42996
	634.986	0.33679	0.26385	0.42867
	633.995	0.3377	0.26457	0.4276
	633.004	0.33686	0.26485	0.42637
	632.013	0.33742	0.2663	0.4252
	630.984	0.3368	0.26689	0.42418
	629.992	0.33659	0.26722	0.42319
	629	0.33742	0.26779	0.42207
	628.007	0.33702	0.2669	0.4212
	627.014	0.33725	0.26638	0.42005
	625.984	0.33751	0.26717	0.41926
	624.991	0.33799	0.26779	0.41812
	623.997	0.33747	0.26891	0.41713
	623.003	0.33807	0.26965	0.41637
	622.009	0.33802	0.27037	0.4156
	621.014	0.33785	0.27046	0.41465
	619.983	0.33835	0.26962	0.41413
	618.987	0.3383	0.26968	0.41344
	617.992	0.33822	0.2688	0.41285
	616.996	0.33831	0.26891	0.41241
	616	0.33826	0.26911	0.41191
	615.004	0.3378	0.27016	0.41159
	614.008	0.33742	0.27091	0.41136
	613.011	0.33786	0.27091	0.41102
	612.014	0.3374	0.2712	0.4111
	611.017	0.3371	0.27091	0.41075
	609.982	0.33768	0.27106	0.41087
	608.984	0.33795	0.27105	0.41082
	607.986	0.33779	0.27191	0.41096
	606.988	0.33736	0.27126	0.41073
	605.989	0.3371	0.2716	0.41066
	604.99	0.33731	0.27211	0.41102
	603.991	0.33771	0.27316	0.41116
	602.992	0.33728	0.27392	0.41104
	601.992	0.33722	0.27394	0.41131
	600.992	0.33757	0.27367	0.41184
	599.992	0.33718	0.27261	0.41207
	598.992	0.33627	0.27151	0.41214
	597.991	0.33607	0.27002	0.41247
	596.99	0.33652	0.26998	0.41287
	595.989	0.33562	0.26937	0.41289
	594.987	0.33601	0.26972	0.41262
	593.985	0.33621	0.27016	0.41254
	592.983	0.33577	0.27133	0.41229
	592.018	0.3358	0.27168	0.41208
	591.016	0.33588	0.27164	0.41147
	590.013	0.33602	0.27193	0.41106
	589.01	0.33614	0.2711	0.41037
	588.006	0.33628	0.2709	0.40972
	587.003	0.33582	0.27117	0.40916
	585.999	0.33628	0.27155	0.40844
	584.995	0.33581	0.27108	0.40775
	583.99	0.33607	0.27131	0.40724
	582.986	0.33613	0.27107	0.40614
	582.018	0.33634	0.27188	0.40563
	581.013	0.3366	0.2722	0.40485
	580.008	0.33665	0.27268	0.40409
	579.002	0.33711	0.27152	0.40367
	577.996	0.33722	0.27062	0.40301
	576.99	0.33769	0.26934	0.40263
	575.984	0.33809	0.2687	0.40198
	575.014	0.3387	0.26953	0.40156
	574.007	0.33852	0.27035	0.40104
	573	0.33903	0.2712	0.40072
	571.993	0.33949	0.27158	0.40038
	570.985	0.33968	0.27121	0.39983
	570.015	0.33985	0.27017	0.39932
	569.006	0.34012	0.26961	0.39896
	567.998	0.34029	0.26791	0.3986
	566.99	0.34032	0.26645	0.39825
	566.018	0.34143	0.26625	0.39811
	565.009	0.3414	0.26634	0.39789
	563.999	0.3416	0.26576	0.39761
	562.99	0.34209	0.26561	0.39743
	562.017	0.34282	0.26649	0.39716
	561.007	0.34289	0.26763	0.3967
	559.997	0.34355	0.26831	0.39665
	558.986	0.34423	0.26888	0.39647
	558.013	0.34369	0.26857	0.396
	557.002	0.34444	0.26856	0.39576
	555.991	0.34483	0.26894	0.39557
	555.016	0.34487	0.26909	0.39534
	554.005	0.34521	0.26859	0.39507
	552.993	0.34638	0.26813	0.39505
	552.018	0.3467	0.26782	0.39477
	551.005	0.34666	0.26843	0.39442
	549.993	0.34751	0.27046	0.39417
	549.017	0.34787	0.27125	0.39395
	548.004	0.34797	0.27219	0.39373
	546.99	0.34908	0.27349	0.39356
	546.014	0.34959	0.27551	0.39346
	545	0.34951	0.27707	0.39313
	543.986	0.35017	0.2779	0.39305
	543.009	0.35028	0.27772	0.39284
	541.995	0.35091	0.27803	0.39264
	541.017	0.35277	0.27856	0.39265
	540.002	0.35263	0.27828	0.39238
	538.987	0.35252	0.27832	0.39205
	538.009	0.35231	0.27855	0.3919
	536.993	0.35345	0.27905	0.39185
	536.015	0.35402	0.27899	0.39175
	534.998	0.3536	0.27854	0.3915
	533.982	0.3536	0.27797	0.39143
	533.003	0.35547	0.2778	0.3915
	531.986	0.35539	0.27805	0.3913
	531.006	0.35515	0.27815	0.39111
	529.989	0.35483	0.27828	0.39115
	529.009	0.35574	0.27839	0.39108
	527.991	0.35731	0.2791	0.39108
	527.011	0.35674	0.27866	0.39098
	525.992	0.35741	0.27831	0.39094
	525.011	0.35767	0.27824	0.39087
	523.993	0.35801	0.27822	0.3909
	523.011	0.35811	0.27836	0.39073
	521.992	0.35849	0.27851	0.3907
	521.01	0.3587	0.27893	0.39073
	519.991	0.35901	0.27989	0.39068
	519.008	0.35948	0.28124	0.39066
	517.988	0.36062	0.28285	0.39077
	517.006	0.3605	0.28547	0.39074
	515.985	0.36106	0.28681	0.39092
	515.002	0.36123	0.28791	0.39098
	513.981	0.36132	0.28771	0.3911
	512.998	0.36174	0.28707	0.39101
	512.014	0.362	0.28682	0.39133
	510.992	0.36236	0.28635	0.39132
	510.008	0.36249	0.28504	0.39143
	508.986	0.3629	0.28394	0.39156
	508.002	0.36314	0.28319	0.39163
	507.017	0.36341	0.2831	0.39179
	505.994	0.36361	0.28337	0.39172
	505.009	0.36411	0.28363	0.39189
	503.986	0.36476	0.28402	0.3918
	503	0.36518	0.28472	0.39193
	502.015	0.36552	0.28557	0.39185
	500.991	0.36607	0.28619	0.39182
	500.005	0.36621	0.28701	0.39173
	499.018	0.36699	0.28681	0.39186
	497.994	0.36721	0.28684	0.39198
	497.007	0.36795	0.28632	0.39214
	495.982	0.36844	0.28679	0.39227
	494.995	0.36856	0.28805	0.39215
	494.008	0.36912	0.28905	0.39217
	492.982	0.36927	0.29029	0.39224
	491.994	0.37017	0.2911	0.39233
	491.006	0.37113	0.29251	0.3924
	490.018	0.3711	0.29282	0.39218
	488.992	0.37168	0.29305	0.39237
	488.003	0.37241	0.29283	0.39248
	487.014	0.37324	0.2922	0.39263
	485.987	0.3737	0.29182	0.39266
	484.998	0.37461	0.29229	0.39287
	484.008	0.3755	0.2915	0.39287
	483.019	0.37649	0.29127	0.39305
	481.991	0.37746	0.29072	0.39306
	481.001	0.37833	0.29027	0.39318
	480.011	0.37874	0.29138	0.39321
	478.982	0.37937	0.29275	0.39334
	477.992	0.37968	0.29404	0.39326
	477.001	0.37999	0.29575	0.39359
	476.01	0.38026	0.29643	0.39361
	475.019	0.3806	0.29624	0.39374
	473.989	0.38084	0.2958	0.39384
	472.998	0.38128	0.29476	0.39392
	472.006	0.38214	0.29384	0.39421
	471.014	0.3829	0.29233	0.39423
	469.984	0.38354	0.29186	0.39441
	468.991	0.38439	0.29093	0.39422
	467.999	0.38506	0.29032	0.39441
	467.006	0.38573	0.2903	0.39432
	466.013	0.38632	0.29053	0.39448
	464.982	0.38731	0.29095	0.39458
	463.989	0.38816	0.29153	0.39465
	462.995	0.3888	0.29247	0.39486
	462.002	0.38924	0.29337	0.3947
	461.008	0.38982	0.29462	0.39474
	460.014	0.39037	0.29592	0.39475
	458.981	0.3915	0.29695	0.39503
	457.987	0.39201	0.29738	0.3948
	456.992	0.39283	0.29762	0.39491
	455.997	0.39341	0.29882	0.39469
	455.002	0.39431	0.29987	0.39473
	454.007	0.39546	0.30089	0.39481
	453.012	0.39602	0.30156	0.3947
	452.016	0.397	0.30192	0.39487
	450.982	0.39779	0.30175	0.39474
	449.986	0.39863	0.30113	0.39471
	448.99	0.39924	0.30079	0.39466
	447.994	0.40006	0.30065	0.39472
	446.997	0.40093	0.30051	0.39494
	446.001	0.40182	0.30026	0.39501
	445.004	0.40256	0.29946	0.39503
	444.007	0.40321	0.29877	0.39504
	443.01	0.4043	0.29888	0.39531
	442.012	0.40479	0.29869	0.39526
	441.015	0.4059	0.2991	0.39567
	440.017	0.40688	0.29973	0.39577
	439.019	0.40821	0.30026	0.39603
	437.983	0.40874	0.30068	0.39592
	436.984	0.40963	0.30112	0.39587
	435.986	0.41082	0.30239	0.39601
	434.987	0.41166	0.30377	0.39599
	433.988	0.41274	0.30447	0.39605
	432.989	0.41327	0.305	0.39584
	431.99	0.41421	0.30593	0.39579
	430.991	0.41544	0.30725	0.39599
	429.991	0.41607	0.30798	0.39585
	428.992	0.41725	0.30933	0.39578
	427.992	0.41802	0.31014	0.39585
	426.992	0.41893	0.31088	0.39595
	425.992	0.41978	0.31128	0.39603
	424.991	0.42071	0.31179	0.39599
	423.991	0.42161	0.3125	0.39602
	422.99	0.42302	0.31333	0.396
	421.989	0.42404	0.31374	0.39622
	420.988	0.42536	0.31372	0.39607
	419.987	0.42662	0.31321	0.39625
	418.985	0.42715	0.31335	0.39606
	417.984	0.42845	0.31395	0.39617
	416.982	0.42954	0.3146	0.39616
	416.019	0.43047	0.31556	0.39615
	415.017	0.43149	0.31623	0.39615
	414.014	0.4328	0.31617	0.39607
	413.012	0.43355	0.31687	0.39604
	412.009	0.43501	0.31796	0.39605
	411.007	0.43633	0.31878	0.39612
	410.004	0.43778	0.31987	0.39631
	409	0.43905	0.32118	0.39617
	407.997	0.44017	0.32243	0.39625
	406.994	0.44134	0.32268	0.39614
	405.99	0.44237	0.32308	0.39624
	404.986	0.4439	0.32379	0.39634
	403.983	0.44495	0.32419	0.39623
	403.017	0.44632	0.32449	0.39621
	402.013	0.44713	0.32508	0.39616
	401.008	0.44833	0.32573	0.3961
	400.004	0.44935	0.32715	0.39621

## Sheet: Fig 2b
		CoPc/CNTs		CoPc
	Potential	Current density	Potential	Current density
	0.689086	0.80672	0.68899	0.47352
	0.68722	0.3432	0.68719	0.20556
	0.68413	0.10224	0.68415	-0.01672
	0.68109	0.00319463	0.6811	-0.10604
	0.67798	-0.06652	0.678	-0.15368
	0.67493	-0.10988	0.67494	-0.18052
	0.67183	-0.13916	0.67182	-0.19812
	0.66873	-0.17024	0.66877	-0.21224
	0.66571	-0.19628	0.66569	-0.22292
	0.66257	-0.21628	0.66261	-0.23444
	0.65957	-0.2354	0.65956	-0.24408
	0.65647	-0.25196	0.65648	-0.25036
	0.6534	-0.27448	0.65335	-0.25948
	0.6503	-0.28636	0.6503	-0.26752
	0.64717	-0.29756	0.64716	-0.27408
	0.64413	-0.31696	0.64414	-0.28024
	0.64103	-0.3284	0.64101	-0.28572
	0.63794	-0.33664	0.63799	-0.29224
	0.63491	-0.34728	0.63491	-0.29764
	0.63179	-0.35976	0.63184	-0.30224
	0.62875	-0.37036	0.62876	-0.30788
	0.6257	-0.37636	0.62563	-0.3138
	0.62257	-0.38156	0.62257	-0.31792
	0.6195	-0.39852	0.61945	-0.3256
	0.61642	-0.40292	0.61641	-0.32884
	0.61333	-0.40636	0.61336	-0.33444
	0.61027	-0.41776	0.61024	-0.34016
	0.60722	-0.42532	0.60719	-0.344
	0.60407	-0.43352	0.60406	-0.35036
	0.60104	-0.43616	0.60101	-0.354
	0.598	-0.44348	0.59793	-0.35812
	0.59489	-0.45684	0.59486	-0.36396
	0.59178	-0.45844	0.59183	-0.36764
	0.58874	-0.46256	0.5887	-0.37232
	0.58565	-0.47344	0.58563	-0.37788
	0.58257	-0.48208	0.58261	-0.38212
	0.57947	-0.48724	0.5795	-0.38936
	0.57638	-0.48896	0.57642	-0.39368
	0.57332	-0.49748	0.57334	-0.39764
	0.57021	-0.5106	0.57023	-0.40708
	0.56716	-0.5074	0.56715	-0.40996
	0.56409	-0.50832	0.56408	-0.41516
	0.56096	-0.52024	0.56097	-0.42188
	0.55794	-0.52192	0.55793	-0.42636
	0.55484	-0.52376	0.55485	-0.43348
	0.5518	-0.52476	0.55181	-0.43716
	0.54871	-0.53228	0.54871	-0.44312
	0.54561	-0.54108	0.54566	-0.45104
	0.54254	-0.53592	0.54254	-0.45564
	0.53946	-0.54504	0.53948	-0.46192
	0.53638	-0.554	0.53638	-0.46776
	0.53329	-0.55624	0.53331	-0.47228
	0.53019	-0.56052	0.53021	-0.47988
	0.52717	-0.56368	0.52712	-0.48264
	0.52399	-0.5716	0.52405	-0.48564
	0.52095	-0.57732	0.52095	-0.4918
	0.51784	-0.5742	0.51788	-0.493
	0.51479	-0.58164	0.51483	-0.49528
	0.51171	-0.58856	0.51175	-0.498
	0.50869	-0.58704	0.50869	-0.4984
	0.50556	-0.589	0.50559	-0.50096
	0.50255	-0.59664	0.50252	-0.50168
	0.49939	-0.59992	0.49941	-0.50332
	0.49633	-0.60256	0.49631	-0.50472
	0.49329	-0.60096	0.49329	-0.50392
	0.49016	-0.60944	0.49015	-0.50604
	0.48705	-0.61504	0.48703	-0.50596
	0.48402	-0.6108	0.48404	-0.50492
	0.48093	-0.61628	0.48092	-0.50628
	0.47783	-0.62364	0.47785	-0.50588
	0.47476	-0.62656	0.47479	-0.50632
	0.47168	-0.62756	0.47172	-0.5068
	0.4686	-0.63056	0.46862	-0.50576
	0.46553	-0.63828	0.46556	-0.50724
	0.46245	-0.64496	0.46247	-0.50948
	0.4594	-0.64256	0.45938	-0.50836
	0.45634	-0.64768	0.45636	-0.50972
	0.45319	-0.65664	0.45323	-0.51084
	0.45015	-0.65676	0.45016	-0.51176
	0.44703	-0.65676	0.44702	-0.5122
	0.44399	-0.65924	0.44399	-0.51044
	0.4409	-0.66624	0.44091	-0.5126
	0.43783	-0.66756	0.43784	-0.51312
	0.43475	-0.66272	0.43474	-0.51252
	0.43169	-0.66844	0.4317	-0.51252
	0.42864	-0.6762	0.42865	-0.5136
	0.4255	-0.67372	0.42552	-0.51468
	0.42242	-0.67884	0.42245	-0.51652
	0.41935	-0.68164	0.41942	-0.51544
	0.41629	-0.68912	0.41628	-0.51708
	0.41321	-0.69288	0.41321	-0.5204
	0.4101	-0.68928	0.41007	-0.51856
	0.40706	-0.69852	0.40703	-0.51972
	0.40399	-0.7034	0.40398	-0.52072
	0.40088	-0.70024	0.4009	-0.52088
	0.39777	-0.70428	0.39777	-0.52176
	0.39473	-0.70688	0.39475	-0.52028
	0.39167	-0.70976	0.39167	-0.52168
	0.38859	-0.70984	0.38855	-0.52228
	0.3855	-0.70828	0.3855	-0.5214
	0.3824	-0.71644	0.38238	-0.52392
	0.37932	-0.7164	0.37931	-0.5244
	0.37625	-0.71096	0.37625	-0.52364
	0.37315	-0.7192	0.37313	-0.5258
	0.3701	-0.71988	0.37008	-0.52484
	0.36699	-0.71964	0.36701	-0.52556
	0.3639	-0.72028	0.36393	-0.52708
	0.36088	-0.72032	0.36088	-0.52508
	0.35777	-0.72832	0.35778	-0.52712
	0.35473	-0.72504	0.35471	-0.5266
	0.35168	-0.72324	0.35168	-0.5262
	0.34852	-0.73124	0.34856	-0.52856
	0.34547	-0.73388	0.34547	-0.52788
	0.34236	-0.7322	0.34239	-0.53
	0.33935	-0.73244	0.3393	-0.52948
	0.33623	-0.73544	0.33622	-0.52888
	0.33311	-0.7434	0.33315	-0.533
	0.33006	-0.73828	0.33007	-0.53132
	0.32701	-0.73288	0.32702	-0.53048
	0.32393	-0.74124	0.32387	-0.53276
	0.32086	-0.74156	0.32081	-0.53116
	0.31768	-0.73744	0.31774	-0.53184
	0.31469	-0.73684	0.31467	-0.53144
	0.31164	-0.7396	0.31162	-0.53092
	0.30852	-0.74428	0.30852	-0.53356
	0.30546	-0.74144	0.30545	-0.53416
	0.3024	-0.74188	0.30241	-0.534
	0.2993	-0.75232	0.29928	-0.53552
	0.29617	-0.75136	0.29622	-0.53508
	0.29303	-0.75292	0.29306	-0.53792
	0.29009	-0.75736	0.29001	-0.53764
	0.28694	-0.76212	0.287	-0.53748
	0.28387	-0.76644	0.28387	-0.54064
	0.28081	-0.76616	0.28077	-0.54004
	0.27773	-0.7716	0.27774	-0.54016
	0.27464	-0.7798	0.27467	-0.54192
	0.27154	-0.77908	0.27156	-0.54248
	0.26848	-0.78128	0.26854	-0.54352
	0.2654	-0.79328	0.26543	-0.54668
	0.26233	-0.79788	0.26235	-0.54668
	0.25926	-0.80252	0.25923	-0.54972
	0.25617	-0.80872	0.2562	-0.55176
	0.25307	-0.81776	0.25312	-0.55312
	0.25002	-0.83	0.25001	-0.5564
	0.24692	-0.83168	0.24694	-0.55628
	0.24383	-0.84108	0.24385	-0.55904
	0.24078	-0.85716	0.24079	-0.56128
	0.23766	-0.86732	0.23771	-0.56284
	0.23462	-0.87524	0.23459	-0.56508
	0.23157	-0.88904	0.2316	-0.56724
	0.22848	-0.90556	0.22849	-0.57024
	0.22541	-0.92452	0.2254	-0.5752
	0.2223	-0.93232	0.22233	-0.57616
	0.21921	-0.94812	0.2192	-0.5784
	0.21612	-0.97256	0.21615	-0.5836
	0.21308	-0.98384	0.21309	-0.58548
	0.20996	-0.99836	0.21002	-0.58856
	0.20693	-1.01756	0.20694	-0.5912
	0.20384	-1.03656	0.20385	-0.59424
	0.20074	-1.05564	0.20073	-0.59896
	0.19767	-1.06448	0.19764	-0.59932
	0.1946	-1.0874	0.19459	-0.60256
	0.1915	-1.11288	0.19155	-0.60748
	0.18845	-1.12728	0.18845	-0.6102
	0.18535	-1.14944	0.18536	-0.6158
	0.18226	-1.17056	0.18231	-0.61792
	0.17921	-1.19484	0.17918	-0.62192
	0.17609	-1.22036	0.1761	-0.62904
	0.17301	-1.23148	0.17303	-0.62972
	0.1699	-1.25744	0.16999	-0.63276
	0.16683	-1.2824	0.16689	-0.63784
	0.16377	-1.29528	0.16379	-0.64
	0.16072	-1.31432	0.16069	-0.6438
	0.15761	-1.33476	0.15765	-0.6456
	0.15456	-1.35224	0.15458	-0.6484
	0.15154	-1.3684	0.1515	-0.65352
	0.1484	-1.3796	0.14844	-0.65416
	0.14535	-1.39968	0.14534	-0.6588
	0.14223	-1.41424	0.14225	-0.66188
	0.13912	-1.41896	0.1392	-0.66248
	0.13603	-1.43756	0.13606	-0.66792
	0.133	-1.44812	0.13305	-0.66856
	0.12997	-1.45252	0.12996	-0.67072
	0.12682	-1.46244	0.12687	-0.67424
	0.12383	-1.46356	0.12382	-0.67336
	0.12067	-1.4752	0.12073	-0.67588
	0.11772	-1.47488	0.11762	-0.677
	0.11457	-1.47216	0.11455	-0.67748
	0.11149	-1.47824	0.11146	-0.67984
	0.10842	-1.48128	0.1084	-0.68152
	0.1053	-1.47392	0.10534	-0.68184
	0.1022	-1.47104	0.10223	-0.6838
	0.09915	-1.46624	0.09917	-0.68344
	0.09605	-1.4648	0.09606	-0.6864
	0.09294	-1.45248	0.09299	-0.68604
	0.08994	-1.43372	0.08991	-0.684
	0.08679	-1.43112	0.0868	-0.6868
	0.08374	-1.41832	0.08374	-0.68616
	0.08065	-1.39924	0.0807	-0.68596
	0.07759	-1.38416	0.07759	-0.68568
	0.07455	-1.3706	0.07453	-0.68532
	0.07139	-1.35896	0.07141	-0.68708
	0.0684	-1.34148	0.06837	-0.68872
	0.0653	-1.32216	0.06533	-0.687
	0.0622	-1.3144	0.06219	-0.68812
	0.0591	-1.3016	0.05909	-0.6912
	0.056	-1.2818	0.05598	-0.69136
	0.05296	-1.26764	0.05293	-0.69156
	0.04987	-1.25316	0.04989	-0.69028
	0.04678	-1.23816	0.04676	-0.69248
	0.04372	-1.22032	0.04367	-0.69276
	0.04062	-1.20444	0.04056	-0.69112
	0.03753	-1.19328	0.03758	-0.69232
	0.03448	-1.17692	0.03448	-0.6932
	0.03142	-1.15736	0.0314	-0.69364
	0.02828	-1.15168	0.02833	-0.69612
	0.02526	-1.13604	0.02527	-0.69484
	0.02216	-1.12076	0.02216	-0.69672
	0.01905	-1.11052	0.01907	-0.6994
	0.016	-1.09688	0.016	-0.69848
	0.01285	-1.09032	0.01295	-0.70028
	0.00985	-1.07496	0.00985	-0.70104
	0.00675	-1.06092	0.00678	-0.70068
	0.00366	-1.05904	0.00367	-0.70244
	0.00058	-1.0474	0.00059	-0.70204
	-0.00248	-1.036	-0.00249	-0.70352
	-0.00552	-1.02868	-0.00557	-0.7058
	-0.00862	-1.02436	-0.00859	-0.70512
	-0.0117	-1.02168	-0.0117	-0.70936
	-0.01481	-1.01032	-0.01478	-0.70908
	-0.01786	-1.00128	-0.01788	-0.7094
	-0.02097	-1.00476	-0.02099	-0.71388
	-0.02398	-0.99448	-0.024	-0.71304
	-0.0271	-0.98292	-0.02709	-0.7146
	-0.03016	-0.98152	-0.0302	-0.71564
	-0.03323	-0.97556	-0.03326	-0.71612
	-0.03636	-0.97152	-0.03636	-0.71856
	-0.03941	-0.96028	-0.03939	-0.71828
	-0.04244	-0.957	-0.04246	-0.71872
	-0.04556	-0.96004	-0.04558	-0.72288
	-0.04861	-0.9508	-0.04862	-0.72292
	-0.05167	-0.94596	-0.05175	-0.7252
	-0.05482	-0.94688	-0.05485	-0.72664
	-0.05788	-0.94616	-0.05791	-0.72692
	-0.06099	-0.94596	-0.061	-0.73312
	-0.06406	-0.93888	-0.06407	-0.73172
	-0.06712	-0.93936	-0.06711	-0.73268
	-0.07023	-0.9438	-0.07021	-0.73668
	-0.07328	-0.93448	-0.07327	-0.73556
	-0.07636	-0.93088	-0.07636	-0.7376
	-0.07947	-0.93372	-0.07951	-0.73848
	-0.08253	-0.93176	-0.08254	-0.74012
	-0.08554	-0.92796	-0.08562	-0.7428
	-0.08863	-0.92584	-0.08867	-0.7442
	-0.09175	-0.92564	-0.09172	-0.7454
	-0.09487	-0.9278	-0.09485	-0.74876
	-0.09791	-0.9192	-0.09792	-0.74872
	-0.10098	-0.91968	-0.10101	-0.75144
	-0.10408	-0.9232	-0.1041	-0.75352
	-0.10713	-0.91772	-0.10711	-0.75396
	-0.11024	-0.9172	-0.11024	-0.75772
	-0.11331	-0.91592	-0.11329	-0.75792
	-0.11638	-0.92016	-0.1164	-0.75972
	-0.11948	-0.91816	-0.11946	-0.7622
	-0.12253	-0.91324	-0.12255	-0.76232
	-0.12559	-0.91588	-0.1256	-0.76568
	-0.12868	-0.9224	-0.1287	-0.76936
	-0.13182	-0.9172	-0.13183	-0.76996
	-0.13489	-0.91488	-0.13488	-0.772
	-0.13794	-0.92152	-0.13796	-0.7754
	-0.14106	-0.92152	-0.14102	-0.778
	-0.14414	-0.91888	-0.14414	-0.78012
	-0.14721	-0.91272	-0.1472	-0.78004
	-0.15026	-0.91536	-0.15025	-0.78296
	-0.15338	-0.91884	-0.15338	-0.786
	-0.15643	-0.91116	-0.15644	-0.78608
	-0.15948	-0.90836	-0.15949	-0.78796
	-0.16256	-0.91296	-0.16255	-0.79084
	-0.16564	-0.91324	-0.16561	-0.79344
	-0.16875	-0.913	-0.16878	-0.79824
	-0.17183	-0.90864	-0.1718	-0.79744
	-0.17488	-0.91372	-0.17488	-0.8014
	-0.17803	-0.91928	-0.17797	-0.8058
	-0.18102	-0.91324	-0.18104	-0.80692
	-0.18411	-0.91404	-0.18415	-0.80976
	-0.18723	-0.92052	-0.1872	-0.8124
	-0.1903	-0.9198	-0.1903	-0.8152
	-0.19337	-0.91824	-0.19341	-0.81808
	-0.19641	-0.91752	-0.19645	-0.81924
	-0.19951	-0.92132	-0.19953	-0.82256
	-0.20259	-0.92344	-0.20259	-0.82648
	-0.20563	-0.91636	-0.2057	-0.82788
	-0.20876	-0.92276	-0.2088	-0.8332
	-0.21185	-0.92564	-0.21183	-0.83568
	-0.21495	-0.9216	-0.21492	-0.83796
	-0.21798	-0.92612	-0.21805	-0.84492
	-0.22109	-0.9242	-0.22104	-0.8458
	-0.22416	-0.92796	-0.22418	-0.85052
	-0.22728	-0.92964	-0.22724	-0.85412
	-0.23035	-0.9248	-0.23035	-0.85636
	-0.23343	-0.93356	-0.2334	-0.86144
	-0.23649	-0.93568	-0.23644	-0.86432
	-0.23953	-0.93392	-0.23953	-0.86804
	-0.24262	-0.93804	-0.24265	-0.87312
	-0.24576	-0.9432	-0.24569	-0.8766
	-0.24879	-0.94988	-0.24876	-0.88172
	-0.25193	-0.94944	-0.25187	-0.8856
	-0.25492	-0.94856	-0.25492	-0.88816
	-0.25805	-0.9596	-0.25806	-0.89524
	-0.26112	-0.963	-0.26109	-0.89756
	-0.26414	-0.95868	-0.26413	-0.9002
	-0.26726	-0.96568	-0.26727	-0.90628
	-0.27035	-0.96896	-0.27031	-0.90804
	-0.27341	-0.97224	-0.2734	-0.91272
	-0.2765	-0.97216	-0.27645	-0.91496
	-0.27953	-0.97376	-0.27961	-0.91772
	-0.28266	-0.98432	-0.28262	-0.92368
	-0.28571	-0.98796	-0.28571	-0.92704
	-0.2888	-0.98828	-0.28879	-0.93012
	-0.29186	-0.99684	-0.29189	-0.93412
	-0.29494	-1.00548	-0.29499	-0.93792
	-0.298	-1.0112	-0.29805	-0.9428
	-0.30109	-1.01384	-0.3011	-0.94484
	-0.3042	-1.0198	-0.30417	-0.94696
	-0.30727	-1.03328	-0.30732	-0.95208
	-0.30988	-1.02944	-0.30979	-0.95204
	-0.3111	-1.06516	-0.31074	-0.95176
	-0.30946	-0.55928	-0.30912	-0.65388
	-0.30634	-0.22352	-0.30605	-0.3634
	-0.30324	-0.08348	-0.30297	-0.21956
	-0.30014	0.00956	-0.29986	-0.13876
	-0.29706	0.0722	-0.29684	-0.09124
	-0.29399	0.11856	-0.29238	-0.04492
	-0.29089	0.15232	-0.2881	-0.01616
	-0.28783	0.18656	-0.285	-0.000948384
	-0.28476	0.2176	-0.28192	0.0076
	-0.28171	0.23208	-0.27888	0.01564
	-0.2786	0.24912	-0.27574	0.02296
	-0.27551	0.27212	-0.27272	0.02772
	-0.27245	0.28452	-0.2696	0.03468
	-0.26935	0.29668	-0.26656	0.03932
	-0.26627	0.3102	-0.26348	0.04304
	-0.26319	0.32396	-0.26037	0.04824
	-0.26013	0.3374	-0.25736	0.0498
	-0.25707	0.342	-0.25426	0.05472
	-0.25396	0.352	-0.25116	0.05752
	-0.25092	0.36588	-0.2481	0.05876
	-0.2478	0.36872	-0.24497	0.0632
	-0.24471	0.37504	-0.2419	0.06452
	-0.24168	0.38384	-0.23886	0.06628
	-0.23859	0.39136	-0.23577	0.06868
	-0.2355	0.39464	-0.2327	0.06936
	-0.23245	0.39644	-0.22963	0.07184
	-0.22939	0.40232	-0.22653	0.07584
	-0.22623	0.41324	-0.22342	0.07596
	-0.22322	0.41056	-0.22037	0.0784
	-0.22013	0.41288	-0.21732	0.0806
	-0.21703	0.42416	-0.21422	0.08232
	-0.21394	0.42696	-0.21111	0.08416
	-0.21082	0.4298	-0.20803	0.08336
	-0.2078	0.42836	-0.20498	0.0862
	-0.20466	0.4366	-0.20189	0.08752
	-0.20163	0.44544	-0.19882	0.08704
	-0.19851	0.44252	-0.19574	0.08864
	-0.19546	0.44504	-0.19268	0.09012
	-0.19242	0.45416	-0.18958	0.09172
	-0.18934	0.45956	-0.18646	0.09496
	-0.18619	0.46316	-0.18343	0.09468
	-0.18319	0.46228	-0.18035	0.0964
	-0.18008	0.47264	-0.17728	0.09976
	-0.17705	0.47756	-0.17422	0.09936
	-0.17392	0.47312	-0.17113	0.1014
	-0.17084	0.475	-0.16804	0.10284
	-0.16774	0.48436	-0.16494	0.10332
	-0.16466	0.48472	-0.16185	0.10596
	-0.16158	0.48536	-0.15877	0.10444
	-0.15856	0.48484	-0.15568	0.10632
	-0.15544	0.49176	-0.15267	0.1082
	-0.15238	0.4972	-0.14958	0.10792
	-0.14933	0.49324	-0.14646	0.11172
	-0.14623	0.50044	-0.14338	0.11168
	-0.14314	0.50836	-0.14037	0.11256
	-0.14004	0.50896	-0.13724	0.11724
	-0.13697	0.51616	-0.13414	0.11608
	-0.13395	0.51564	-0.1311	0.11716
	-0.13079	0.52284	-0.12796	0.11928
	-0.12774	0.52712	-0.12489	0.1188
	-0.12463	0.52452	-0.12178	0.1212
	-0.12156	0.53132	-0.11875	0.12176
	-0.11849	0.53716	-0.11569	0.1216
	-0.11543	0.53504	-0.11261	0.12528
	-0.11237	0.53776	-0.10954	0.12528
	-0.10928	0.5428	-0.10646	0.12784
	-0.1062	0.54688	-0.10338	0.12876
	-0.10313	0.54912	-0.1003	0.12892
	-0.10006	0.54508	-0.09719	0.13324
	-0.09695	0.55528	-0.09416	0.1326
	-0.09384	0.5604	-0.09107	0.133
	-0.09081	0.55656	-0.08796	0.13616
	-0.08771	0.56132	-0.08495	0.13544
	-0.08461	0.56696	-0.08185	0.13708
	-0.08152	0.57188	-0.07874	0.13772
	-0.07846	0.5722	-0.07569	0.13828
	-0.07541	0.5728	-0.07263	0.14108
	-0.07233	0.58232	-0.06951	0.14268
	-0.06925	0.58996	-0.06641	0.1432
	-0.06616	0.5872	-0.06334	0.14656
	-0.06308	0.59228	-0.06029	0.14652
	-0.06004	0.60064	-0.05716	0.14996
	-0.05689	0.60436	-0.0541	0.15084
	-0.0539	0.60432	-0.05101	0.15048
	-0.05076	0.604	-0.04789	0.1544
	-0.04767	0.61312	-0.04483	0.15392
	-0.04461	0.61736	-0.04184	0.155
	-0.04153	0.61372	-0.0387	0.15672
	-0.03846	0.619	-0.03565	0.15716
	-0.03539	0.62636	-0.0326	0.15916
	-0.03232	0.63016	-0.02947	0.16224
	-0.02921	0.63464	-0.02643	0.16244
	-0.02617	0.63656	-0.02331	0.1648
	-0.02307	0.6488	-0.02027	0.16724
	-0.02004	0.65512	-0.01715	0.16804
	-0.01693	0.65572	-0.01404	0.17088
	-0.01382	0.66652	-0.01102	0.17064
	-0.01075	0.6752	-0.00791	0.17356
	-0.00763	0.67948	-0.00485	0.17608
	-0.00459	0.68488	-0.00178	0.1762
	-0.00149	0.6926	0.00128	0.1782
	0.00154	0.70256	0.00433	0.17988
	0.00464	0.70944	0.00745	0.1824
	0.00767	0.71112	0.01053	0.18664
	0.01082	0.72676	0.01362	0.18632
	0.01385	0.73644	0.01668	0.18864
	0.01692	0.73916	0.01979	0.19356
	0.02006	0.75368	0.02284	0.19392
	0.02306	0.7606	0.02595	0.19584
	0.02619	0.77516	0.02902	0.19832
	0.02929	0.78404	0.0321	0.19968
	0.03236	0.79016	0.0352	0.20332
	0.03544	0.81132	0.03824	0.20332
	0.03851	0.82324	0.0413	0.20568
	0.04158	0.83072	0.04442	0.20972
	0.04465	0.84884	0.04746	0.2106
	0.04773	0.86532	0.05058	0.21584
	0.05087	0.88616	0.05368	0.2176
	0.05389	0.89736	0.0567	0.22012
	0.057	0.9112	0.05977	0.22728
	0.06004	0.94164	0.06292	0.22692
	0.06318	0.95336	0.066	0.22992
	0.06626	0.96324	0.06909	0.23396
	0.06933	0.98628	0.07213	0.23492
	0.07245	1.00236	0.07525	0.23812
	0.07553	1.02136	0.0783	0.24032
	0.07856	1.03524	0.08135	0.24268
	0.08166	1.0524	0.08444	0.2476
	0.08473	1.0796	0.08753	0.2492
	0.08776	1.09476	0.0906	0.2536
	0.09089	1.11156	0.09373	0.25712
	0.09395	1.13508	0.09675	0.25816
	0.09701	1.15424	0.09985	0.26592
	0.10013	1.179	0.10295	0.26684
	0.10322	1.1908	0.10601	0.26888
	0.10626	1.2106	0.10912	0.27404
	0.1094	1.23576	0.11215	0.27468
	0.11245	1.24596	0.11525	0.27888
	0.11551	1.25852	0.11833	0.28096
	0.11858	1.2766	0.12137	0.28244
	0.12167	1.2902	0.12445	0.287
	0.12474	1.30148	0.12758	0.29032
	0.12782	1.31292	0.13061	0.292
	0.1309	1.322	0.1337	0.29552
	0.13394	1.3368	0.13678	0.29668
	0.13705	1.33736	0.13989	0.30032
	0.14012	1.34152	0.14293	0.30184
	0.14322	1.35056	0.14606	0.30168
	0.14628	1.34888	0.14911	0.30552
	0.1494	1.3538	0.1522	0.30564
	0.15249	1.3468	0.15529	0.30564
	0.15557	1.3474	0.15836	0.30684
	0.15863	1.34656	0.1614	0.30684
	0.1617	1.336	0.16453	0.30892
	0.16475	1.33052	0.16754	0.31024
	0.16784	1.33148	0.17065	0.31
	0.17095	1.31948	0.17374	0.3116
	0.174	1.3048	0.1768	0.3126
	0.17711	1.29884	0.17988	0.31236
	0.18013	1.28512	0.18299	0.31308
	0.18329	1.27284	0.1861	0.3114
	0.18632	1.25032	0.18919	0.31188
	0.18942	1.23392	0.19224	0.31176
	0.19255	1.22128	0.19532	0.31016
	0.19555	1.19616	0.19837	0.31004
	0.19865	1.174	0.20142	0.3094
	0.20168	1.15864	0.20454	0.30864
	0.2048	1.139	0.20763	0.31084
	0.20787	1.12332	0.21068	0.30832
	0.21093	1.09664	0.21377	0.30872
	0.21403	1.07964	0.21685	0.30996
	0.2171	1.06856	0.21989	0.30836
	0.22016	1.04312	0.22302	0.30876
	0.22326	1.0234	0.22606	0.30828
	0.22636	1.01004	0.22912	0.3078
	0.22942	0.99332	0.23225	0.30896
	0.23254	0.97444	0.23534	0.30692
	0.23557	0.95316	0.23839	0.30652
	0.23865	0.94028	0.24151	0.30792
	0.24172	0.93036	0.24459	0.30752
	0.24482	0.90792	0.24768	0.30916
	0.24789	0.89408	0.2507	0.3084
	0.25102	0.88424	0.2538	0.30812
	0.25401	0.87004	0.25689	0.3126
	0.25715	0.8614	0.25994	0.30932
	0.26023	0.8412	0.26304	0.31008
	0.26329	0.83484	0.26614	0.31112
	0.26641	0.82908	0.2692	0.31024
	0.26942	0.8108	0.27233	0.3114
	0.27253	0.80452	0.27537	0.31048
	0.2756	0.8008	0.27842	0.31116
	0.27872	0.79264	0.28153	0.31372
	0.28182	0.78652	0.2846	0.31272
	0.28483	0.78084	0.28772	0.31488
	0.28792	0.77952	0.29071	0.31672
	0.29098	0.77636	0.29382	0.31624
	0.29405	0.7654	0.29693	0.31996
	0.29719	0.76644	0.29994	0.3198
	0.30023	0.76664	0.30305	0.32004
	0.30334	0.7582	0.30611	0.32368
	0.30637	0.75592	0.30922	0.32192
	0.3095	0.7524	0.31232	0.32436
	0.31256	0.75168	0.31535	0.32512
	0.31563	0.748	0.31843	0.32524
	0.31868	0.7398	0.32152	0.32852
	0.32181	0.74364	0.32458	0.32976
	0.32489	0.74764	0.3277	0.33152
	0.32797	0.74136	0.33074	0.33384
	0.33099	0.73968	0.33381	0.33456
	0.33406	0.74456	0.33695	0.33864
	0.33719	0.74704	0.34002	0.3398
	0.34028	0.74568	0.34309	0.33968
	0.34337	0.74128	0.34619	0.34368
	0.34646	0.74828	0.34927	0.34492
	0.34954	0.75204	0.35236	0.34604
	0.3526	0.74664	0.35541	0.34848
	0.35566	0.74636	0.35846	0.34908
	0.35874	0.75224	0.36156	0.35244
	0.36187	0.75272	0.36463	0.35572
	0.36492	0.75356	0.36772	0.35612
	0.36796	0.749	0.37076	0.3596
	0.37102	0.75356	0.37385	0.36172
	0.3741	0.75764	0.37697	0.36376
	0.37721	0.75012	0.38002	0.36636
	0.38035	0.75412	0.38313	0.3674
	0.38334	0.75592	0.3862	0.37084
	0.38651	0.755	0.38929	0.37312
	0.38955	0.75452	0.39235	0.37412
	0.39253	0.75328	0.39544	0.37708
	0.3957	0.75952	0.39847	0.37976
	0.39876	0.76	0.40157	0.38152
	0.40181	0.7574	0.40465	0.38716
	0.40491	0.7638	0.40767	0.38768
	0.40801	0.76616	0.41083	0.39088
	0.41104	0.7644	0.4139	0.39616
	0.41417	0.76824	0.41698	0.39672
	0.41722	0.76656	0.42006	0.40036
	0.42036	0.77128	0.42312	0.40212
	0.42337	0.7704	0.42626	0.40448
	0.42644	0.7644	0.42934	0.4076
	0.42957	0.77064	0.43237	0.40848
	0.43264	0.77036	0.43544	0.4106
	0.43571	0.7668	0.43854	0.4142
	0.43876	0.76684	0.44157	0.41556
	0.44182	0.76804	0.44469	0.42028
	0.44498	0.77384	0.44773	0.42156
	0.44796	0.77064	0.45291	0.41776
	0.45107	0.76716	0.45599	0.41972
	0.45413	0.77816	0.45914	0.42336
	0.45727	0.77788	0.46219	0.42492
	0.46036	0.77388	0.46526	0.42776
	0.46347	0.7774	0.46836	0.43052
	0.46655	0.77868	0.47141	0.43012
	0.4696	0.78196	0.47445	0.4328
	0.47265	0.77844	0.47758	0.43592
	0.47569	0.7776	0.48066	0.43732
	0.47883	0.78344	0.48374	0.44168
	0.48188	0.7842	0.48677	0.44288
	0.48492	0.77872	0.4898	0.44484
	0.48802	0.78152	0.49298	0.44944
	0.4911	0.78152	0.49602	0.44908
	0.49421	0.78448	0.49914	0.45204
	0.49727	0.77912	0.50223	0.45488
	0.50036	0.77816	0.5053	0.45476
	0.50343	0.78528	0.50836	0.45808
	0.50656	0.78028	0.51144	0.4586
	0.50961	0.77664	0.51451	0.45956
	0.5127	0.77932	0.5176	0.46232
	0.51574	0.78256	0.52066	0.4628
	0.51884	0.78104	0.52375	0.46704
	0.52191	0.78108	0.52682	0.46784
	0.52501	0.78248	0.52986	0.46784
	0.52805	0.7878	0.53301	0.47244
	0.53116	0.78504	0.53608	0.47236
	0.53424	0.7812	0.53914	0.47348
	0.53734	0.78692	0.54222	0.47572
	0.54039	0.7856	0.54531	0.47588
	0.54343	0.78328	0.54842	0.47784
	0.54659	0.78	0.55151	0.47836
	0.54967	0.78104	0.55455	0.47884
	0.55271	0.783	0.55763	0.48268
	0.55578	0.77696	0.5607	0.48356
	0.55884	0.77496	0.56376	0.48488
	0.56196	0.7824	0.56683	0.48712
	0.56497	0.77916	0.56989	0.48728
	0.56811	0.77604	0.57303	0.49128
	0.5712	0.7792	0.5761	0.49008
	0.57426	0.78208	0.57918	0.49052
	0.57737	0.78328	0.58234	0.49404
	0.58043	0.77972	0.58539	0.49296
	0.58354	0.7806	0.5884	0.49272
	0.58662	0.78776	0.5915	0.4934
	0.58968	0.78356	0.59456	0.4934
	0.59274	0.78048	0.59763	0.4944
	0.59586	0.78504	0.60074	0.49592
	0.59891	0.78752	0.6038	0.49544
	0.60198	0.78844	0.60688	0.49732
	0.60503	0.78256	0.60993	0.49624
	0.6081	0.7838	0.61307	0.49656
	0.61127	0.79112	0.61617	0.49764
	0.61429	0.783	0.61922	0.49496
	0.61739	0.78056	0.62232	0.4962
	0.62047	0.78544	0.62538	0.49564
	0.62354	0.78532	0.62847	0.49412
	0.62662	0.78276	0.6315	0.49352
	0.62965	0.77808	0.63458	0.49164
	0.63277	0.78164	0.63768	0.49136
	0.63583	0.78668	0.64076	0.49232
	0.63889	0.78112	0.64384	0.4896
	0.64201	0.78136	0.64692	0.48856
	0.64512	0.78604	0.65001	0.48872
	0.64816	0.78524	0.65307	0.48672
	0.65132	0.78668	0.65618	0.48552
	0.6543	0.78184	0.65923	0.483
	0.65742	0.78504	0.66231	0.48212
	0.66053	0.78792	0.66542	0.48164
	0.66358	0.77856	0.66849	0.4776
	0.66663	0.77852	0.67152	0.47712
	0.66975	0.78108	0.67463	0.47668
	0.67282	0.77812	0.67772	0.47516
	0.67593	0.77664	0.68075	0.47544
	0.67897	0.77576	0.6838	0.47272
	0.682	0.77952	0.68693	0.47196
	0.68509	0.77788	0.68868	0.46684
	0.68775	0.77376	0.68889	0.46784
	0.689105	0.74876	0.69	0

## Sheet: Fig 2c
	Scan rate	Fitting of j(ox)	Fitting of j(red)
	0	0	0
	5	0.065	-0.132
	10	0.157	-0.254
	20	0.344	-0.463
	50	0.904	-1.03
	75	1.35	-1.47
	100	1.78	-1.92
	200	3.43	-3.56

## Sheet: Fig 2de
The dataset used for Fig. 2d is also shown in Fig. 2e, which presents a zoomed-in view.
		Co	CoPc	CoPc/CNTs
	Energy	Intensity
	7562.07	-0.00135	0.000317536	0.000410315
	7562.07	-0.00166	0.000317649	0.000412539
	7562.13	-0.000522461	0.00032081	0.00047481
	7562.54	0.000133049	0.000336253	0.000441783
	7563.16	0.0022	0.000340441	0.000520507
	7563.81	0.00216	0.000339574	0.000404342
	7564.48	0.0022	0.000338347	0.000647634
	7565.14	0.00364	0.000298513	0.000754719
	7565.8	0.000699805	0.000269846	0.000715861
	7566.48	0.00225	0.000280729	6.73137e-05
	7567.16	0.00155	0.000244679	0.000137594
	7567.82	0.00163	0.000210903	0.000716495
	7568.49	0.00259	0.000221677	0.000129476
	7569.16	0.00392	0.000258924	0.000545115
	7569.84	0.00344	0.00025273	0.000567132
	7570.52	0.00252	0.000229952	0.000437357
	7571.18	-0.00209	0.00020986	0.000626046
	7571.85	-0.00164	0.000200911	0.000463169
	7572.51	-0.00203	0.000191463	-2.0552e-05
	7573.18	-0.00171	0.00018184	-0.000364056
	7573.87	0.00113	0.000129714	0.000406607
	7574.55	0.000344379	9.60606e-05	0.000295659
	7575.22	0.00113	0.000128814	0.000598647
	7575.89	0.00149	0.000109785	0.000372449
	7576.56	0.000793986	9.81088e-05	-4.33532e-05
	7577.26	-0.00037157	9.67987e-05	-5.77114e-05
	7577.93	0.0016	0.000115712	-0.000318011
	7578.62	0.00104	0.000116629	0.000389709
	7579.3	0.00243	0.000106694	-1.06257e-05
	7580	0.00148	7.91923e-05	0.000112153
	7580.7	0.00078662	7.91053e-05	0.000189322
	7581.39	0.0021	7.97922e-05	0.000436786
	7582.07	0.000287114	6.98307e-05	-0.000257776
	7582.71	0.0019	6.95812e-05	-0.00033431
	7583.35	-0.00102	6.22726e-05	-0.000222067
	7584.02	-0.00158	5.01941e-05	-0.000118934
	7584.68	-0.00412	3.61268e-05	-4.16131e-06
	7585.35	-0.00126	4.1908e-05	-0.00033056
	7585.99	-0.00172	3.68811e-05	-0.000299296
	7586.63	-0.0011	1.31769e-05	8.51979e-05
	7587.27	-0.000668072	1.17634e-05	0.000482359
	7587.92	-0.00206	-1.01046e-05	0.000286068
	7588.58	-0.00323	-1.51487e-05	-1.37201e-05
	7589.2	-0.000836606	-9.76048e-06	-0.000661602
	7589.85	-0.00193	-3.05786e-05	-0.00013365
	7590.5	-0.00166	-3.22091e-05	-8.57351e-05
	7591.16	0.00106	-1.17273e-05	3.92284e-05
	7591.83	0.000371716	-3.40107e-05	0.000299206
	7592.49	-0.000404453	-3.57589e-05	0.000151071
	7593.16	0.0019	-3.54743e-05	-0.000155374
	7593.82	0.00172	-2.52743e-05	0.000205398
	7594.49	0.00284	-2.80406e-05	-2.58806e-05
	7595.14	0.005	-6.67817e-05	-0.000291648
	7595.78	0.00221	-6.7317e-05	-0.000321035
	7596.42	-0.00242	-6.2467e-05	-0.000245931
	7597.05	0.00103	-7.57862e-05	-0.000299689
	7597.7	-0.00458	-4.73132e-05	-0.000209328
	7598.34	-0.00239	-6.00378e-05	-0.000311078
	7599	-0.00158	-9.72314e-05	-0.000204103
	7599.67	-0.00397	-0.000104291	0.00010426
	7600.33	-0.00339	-0.000131412	-4.3121e-05
	7600.97	-0.00121	-0.000158987	-0.000147458
	7601.64	-0.00549	-0.000139145	-0.000188509
	7602.3	-0.00316	-0.000126245	-0.000285547
	7602.97	-0.00284	-0.000130619	-0.000409438
	7603.63	0.000214651	-0.000109936	-0.000356143
	7604.3	-0.00489	-0.000130828	-0.000196269
	7604.96	0.00228	-0.000152694	-0.00026975
	7605.64	-3.35807e-05	-0.000141668	-0.000394539
	7606.32	-0.00136	-0.000150473	-0.00060419
	7606.98	0.00143	-0.00016763	-0.000360731
	7607.67	-0.00114	-0.000189735	0.000231645
	7608.32	0.00365	-0.000202344	0.000232372
	7609	-0.00137	-0.000188956	6.55878e-06
	7609.67	0.00353	-0.000212189	3.68994e-05
	7610.34	0.000728813	-0.000201054	-9.99223e-05
	7611	0.00364	-0.00021663	-0.000202982
	7611.65	0.00247	-0.000200064	-0.000158435
	7612.32	-0.00469	-0.000188163	-0.000384806
	7612.98	-0.0012	-0.000180774	-0.000444047
	7613.64	7.48248e-05	-0.000193192	-0.000235414
	7614.28	-0.000519255	-0.000215057	0.000199997
	7614.92	-0.00225	-0.000183636	-0.000184305
	7615.58	-0.00154	-0.000162644	-0.000296353
	7616.24	-0.00439	-0.000159997	7.43091e-05
	7616.9	-0.00103	-0.000174377	0.00024601
	7617.57	-0.00374	-0.000181575	-0.000902614
	7618.23	-0.000517982	-0.000173946	-7.1652e-05
	7618.91	-0.000704093	-0.000170528	-0.000162491
	7619.59	-0.00138	-0.000172584	-0.000299258
	7620.25	-0.000316015	-0.000191105	-0.000481116
	7620.92	-0.00346	-0.00016689	-0.000107431
	7621.6	0.000500876	-0.000147735	0.00030676
	7622.25	-0.0013	-0.000157491	-0.000329526
	7622.92	0.00123	-0.000147171	-0.000746036
	7623.6	0.000181012	-0.000156912	-0.000756993
	7624.27	-0.000301705	-0.00013736	-6.5599e-05
	7624.94	-0.000214891	-0.000138704	-0.000390862
	7625.6	-0.00128	-0.0001681	0.000140598
	7626.27	0.00141	-0.000156037	-0.000246098
	7626.96	-0.00153	-0.000149293	-0.000244135
	7627.65	0.000307125	-0.000158587	-0.000178154
	7628.33	-0.000374671	-0.000161513	9.0113e-06
	7628.99	-0.000657553	-0.000170795	-0.000339422
	7629.66	-0.000608048	-0.000165489	-6.47061e-05
	7630.31	-0.00241	-0.000164178	-0.000635892
	7630.99	0.00203	-0.000163746	-0.000534308
	7631.67	-0.000159469	-0.000155188	-0.000285217
	7632.35	0.00101	-0.000156538	-0.000156008
	7633.03	-0.000752438	-0.000147571	-0.000583522
	7633.71	-0.00111	-0.000140671	-0.000402936
	7634.4	-0.00106	-0.000134617	-0.000163974
	7635.06	-0.00125	-0.000143425	-0.000166784
	7635.76	-0.000481115	-0.000147049	-0.000622688
	7636.44	-0.000672281	-0.00014009	-0.000350608
	7637.11	-0.000872027	-0.00014216	-0.000173409
	7637.79	-0.00042403	-0.00013588	-0.000227969
	7638.48	0.00043759	-0.000113272	-0.000123315
	7639.14	-0.000227212	-0.000107	-0.000195728
	7639.81	0.000781094	-8.61745e-05	-0.000250017
	7640.5	0.00249	-8.43232e-05	-0.000351349
	7641.18	-0.00133	-9.32093e-05	-0.000180365
	7641.88	-0.00149	-8.18963e-05	-2.33862e-05
	7642.57	0.000354069	-7.7707e-05	0.000107337
	7643.26	0.000117644	-7.00224e-05	-0.000108006
	7643.95	0.000193424	-7.05061e-05	2.8632e-05
	7644.62	0.00108	-5.58833e-05	0.000252672
	7645.31	0.00243	-6.12529e-05	1.4576e-05
	7645.98	0.00155	-5.07094e-05	0.000126412
	7646.65	0.00259	-3.23833e-05	0.000190902
	7647.33	0.00307	-3.30858e-05	-0.000245215
	7648.01	0.00102	-1.13932e-05	5.83549e-05
	7648.7	-0.00296	5.39264e-06	2.14598e-05
	7649.38	-0.00302	1.20462e-05	0.000283093
	7650.06	-0.00243	3.93488e-05	0.000419364
	7650.73	7.65432e-05	4.49879e-05	0.000274576
	7651.4	-0.00175	5.42613e-05	-0.000100612
	7652.07	-9.76342e-05	9.81007e-05	0.000244813
	7652.76	0.000672316	0.00013418	9.98941e-05
	7653.43	-0.00124	0.000160445	0.000280903
	7654.12	0.00106	0.000143215	0.000250129
	7654.8	0.000564651	0.00016626	0.000350768
	7655.5	-0.0012	0.000225223	0.000493347
	7656.19	-0.00127	0.000243545	0.000122462
	7656.88	0.00214	0.00024377	0.000474507
	7657.55	0.00277	0.000264081	0.000112875
	7658.25	0.0014	0.000305127	0.000177898
	7658.94	0.00113	0.000296735	0.000174653
	7659.63	-0.00122	0.000335264	0.00028385
	7660.31	-0.000909559	0.00035389	0.000589766
	7660.99	4.22552e-05	0.000383248	0.000358803
	7661.67	2.05721e-05	0.000410657	0.000869839
	7662.36	0.00168	0.000430145	0.000663719
	7663.1	0.000370168	0.000455523	0.000214644
	7663.78	-0.000201625	0.000486915	0.000872761
	7664.47	0.000902345	0.00049415	0.000737045
	7665.15	0.000460028	0.00048765	0.000325757
	7665.83	0.00226	0.000534327	0.000626266
	7666.51	0.00329	0.000599215	0.000743864
	7667.2	0.00448	0.000633063	0.000412228
	7667.88	0.00506	0.000594795	0.000632286
	7668.58	0.00514	0.000665238	0.00106
	7669.27	0.00279	0.000745655	0.000871714
	7669.95	0.000320056	0.000783067	0.000775106
	7670.64	-0.00253	0.000811507	0.00106
	7671.33	-0.00224	0.000836658	0.00133
	7672	-0.00296	0.00093417	0.00135
	7672.72	-0.00143	0.000952224	0.00117
	7673.39	-0.00123	0.001	0.000891942
	7674.06	0.00218	0.00103	0.0013
	7674.74	0.00106	0.00108	0.0016
	7675.44	-0.00156	0.00112	0.00138
	7676.15	0.00102	0.00119	0.00115
	7676.84	0.000124218	0.00127	0.00151
	7677.54	-8.60713e-05	0.00133	0.00173
	7678.24	-0.000827193	0.00137	0.00124
	7678.93	-0.000218621	0.0014	0.00165
	7679.63	0.000690379	0.00151	0.00188
	7680.31	0.000331907	0.00158	0.00158
	7680.99	0.00401	0.00168	0.00182
	7681.68	0.0048	0.00174	0.00194
	7682.38	0.00277	0.00183	0.0017
	7683.1	0.00342	0.00192	0.00182
	7683.79	0.00157	0.00202	0.00225
	7684.49	0.00158	0.00208	0.00252
	7685.2	0.00291	0.00216	0.00247
	7685.91	0.00164	0.0023	0.00228
	7686.64	0.00262	0.00242	0.00279
	7687.35	0.0019	0.00259	0.00332
	7688.06	0.00341	0.00272	0.0033
	7688.77	0.00358	0.00282	0.00324
	7689.46	0.00286	0.00306	0.00345
	7690.14	0.00331	0.00317	0.00392
	7690.81	0.00407	0.00329	0.00431
	7691.48	0.0045	0.00347	0.00383
	7692.15	0.00675	0.00365	0.00428
	7692.82	0.0067	0.00383	0.00471
	7693.5	0.00418	0.00405	0.00477
	7694.19	0.00343	0.00424	0.00509
	7694.87	0.00573	0.00447	0.00525
	7695.52	0.00537	0.00471	0.0056
	7696.19	0.00476	0.00496	0.00643
	7696.86	0.00839	0.00525	0.00678
	7697.51	0.00701	0.00556	0.00681
	7698.15	0.00547	0.00587	0.00731
	7698.81	0.00597	0.00626	0.00782
	7699.48	0.00897	0.00667	0.00806
	7700.15	0.00973	0.00708	0.00839
	7700.84	0.01012	0.00752	0.00886
	7701.51	0.01092	0.00803	0.00972
	7702.17	0.01124	0.00866	0.01012
	7702.87	0.01269	0.00935	0.01118
	7703.54	0.01354	0.01008	0.01163
	7704.21	0.01642	0.01094	0.01251
	7704.9	0.02052	0.01198	0.01402
	7705.6	0.02569	0.01335	0.01602
	7706.28	0.03165	0.01508	0.01806
	7706.97	0.04187	0.01772	0.02195
	7707.65	0.06496	0.02238	0.02837
	7708.33	0.11164	0.02956	0.03977
	7709	0.1713	0.03658	0.05166
	7709.65	0.22233	0.04066	0.05855
	7710.33	0.26584	0.04283	0.0623
	7711.02	0.30039	0.05013	0.06685
	7711.69	0.32578	0.06294	0.08124
	7712.37	0.34188	0.08841	0.117
	7713.07	0.34319	0.13817	0.16991
	7713.76	0.34621	0.19464	0.22629
	7714.5	0.35836	0.28467	0.31536
	7715.18	0.38479	0.4113	0.39157
	7715.87	0.41924	0.45385	0.38931
	7716.55	0.45755	0.39554	0.36213
	7717.26	0.49964	0.3682	0.36303
	7717.94	0.53877	0.38272	0.39452
	7718.64	0.57967	0.41559	0.44563
	7719.32	0.61515	0.45094	0.50236
	7719.99	0.64542	0.48917	0.56313
	7720.68	0.67498	0.54317	0.62669
	7721.36	0.70494	0.60499	0.68211
	7722.05	0.73769	0.66473	0.73349
	7722.75	0.77278	0.72212	0.78792
	7723.42	0.80862	0.77582	0.84231
	7724.11	0.83839	0.82612	0.89713
	7724.81	0.86085	0.87106	0.94946
	7725.5	0.87342	0.91743	1.00007
	7726.18	0.88332	0.96774	1.04408
	7726.86	0.89229	1.01817	1.07513
	7727.55	0.89891	1.05997	1.09185
	7728.26	0.90415	1.0882	1.09702
	7728.95	0.90702	1.10376	1.09301
	7729.64	0.90983	1.11416	1.0863
	7730.33	0.9136	1.1242	1.08455
	7731.01	0.92087	1.13615	1.08899
	7731.7	0.9314	1.1511	1.09906
	7732.4	0.94141	1.16763	1.11435
	7733.1	0.94832	1.18267	1.13096
	7733.81	0.94813	1.19413	1.147
	7734.5	0.94152	1.20236	1.15905
	7735.21	0.93506	1.20839	1.16585
	7735.9	0.92596	1.21022	1.16514
	7736.61	0.91903	1.20417	1.15547
	7737.31	0.91115	1.18719	1.13755
	7738.02	0.90718	1.15856	1.11133
	7738.71	0.90311	1.12326	1.0813
	7739.41	0.89901	1.0839	1.048
	7740.12	0.89558	1.04578	1.01889
	7740.83	0.89458	1.01248	0.99522
	7741.52	0.89427	0.98624	0.97567
	7742.21	0.88985	0.96656	0.9607
	7742.91	0.89026	0.95251	0.95046
	7743.61	0.88578	0.94309	0.94363
	7744.31	0.88272	0.9367	0.93833
	7745.01	0.88395	0.93194	0.93146
	7745.69	0.88405	0.92792	0.92664
	7746.37	0.89275	0.92455	0.92312
	7747.07	0.89453	0.92154	0.91887
	7747.78	0.90058	0.9195	0.91856
	7748.47	0.9054	0.91848	0.91669
	7749.18	0.9159	0.91798	0.91509
	7749.87	0.92567	0.91728	0.91455
	7750.57	0.93732	0.91566	0.91023
	7751.26	0.94909	0.91249	0.90555
	7751.95	0.96157	0.90744	0.89949
	7752.65	0.97284	0.90022	0.8904
	7753.36	0.98196	0.89105	0.88041
	7754.06	0.98986	0.88053	0.86945
	7754.78	1.00153	0.86944	0.85873
	7755.47	1.00583	0.85873	0.85024
	7756.17	1.01101	0.84877	0.8426
	7756.87	1.01632	0.84017	0.83652
	7757.57	1.01974	0.83365	0.8327
	7758.27	1.01985	0.82937	0.83056
	7758.98	1.01818	0.82753	0.83131
	7759.68	1.01503	0.82859	0.83443
	7760.38	1.01139	0.83263	0.8409
	7761.1	1.00499	0.83991	0.85005
	7761.81	1.00005	0.85003	0.8613
	7762.52	0.993	0.86262	0.87494
	7763.21	0.98323	0.87647	0.88988
	7763.91	0.97131	0.89123	0.90372
	7764.62	0.96081	0.90607	0.91837
	7765.34	0.95163	0.91944	0.93018
	7766.05	0.94337	0.93054	0.939
	7766.77	0.93279	0.939	0.94643
	7767.47	0.92726	0.94441	0.95146
	7768.17	0.91405	0.9473	0.952
	7768.88	0.90624	0.94811	0.95365
	7769.6	0.90224	0.94756	0.95341
	7770.33	0.89569	0.94624	0.95255
	7771.05	0.89362	0.94474	0.951
	7771.76	0.8892	0.94321	0.95006
	7772.47	0.88649	0.94187	0.94987
	7773.17	0.88427	0.94112	0.94944
	7773.88	0.88389	0.94099	0.94785
	7774.57	0.88278	0.94134	0.95038
	7775.28	0.88472	0.94242	0.95095
	7775.99	0.88091	0.94436	0.9524
	7776.69	0.8796	0.94669	0.95438
	7777.4	0.87848	0.94913	0.9561
	7778.12	0.88015	0.95155	0.95814
	7778.82	0.88296	0.95426	0.96009
	7779.53	0.88345	0.9575	0.96264
	7780.23	0.88119	0.96111	0.96579
	7780.94	0.88397	0.96497	0.96812
	7781.66	0.88809	0.96854	0.96978
	7782.37	0.88663	0.9717	0.97279
	7783.08	0.88863	0.97468	0.97385
	7783.79	0.89515	0.9773	0.97463
	7784.49	0.89743	0.97974	0.97591
	7785.21	0.90199	0.98207	0.97693
	7785.93	0.90535	0.98423	0.97895
	7786.64	0.91014	0.98635	0.97995
	7787.37	0.91863	0.98865	0.98201
	7788.09	0.92104	0.99101	0.985
	7788.82	0.92505	0.99357	0.98676
	7789.53	0.93097	0.996	0.98936
	7790.27	0.9364	0.99857	0.99108
	7790.98	0.93821	1.00095	0.99404
	7791.7	0.93908	1.00312	0.99661
	7792.44	0.94398	1.0049	0.99877
	7793.15	0.9498	1.00611	1.00122
	7793.88	0.95038	1.00712	1.00457
	7794.6	0.95574	1.00759	1.00282
	7795.31	0.96124	1.00761	1.0024
	7796.02	0.96396	1.00758	1.00291
	7796.76	0.97117	1.00729	1.00186
	7797.46	0.97857	1.0068	1.00301
	7798.19	0.98412	1.00621	1.00163
	7798.9	0.98941	1.00578	1.00076
	7799.59	0.99578	1.00538	1.00202
	7800.27	1.0063	1.00497	1.00244
	7800.93	1.01039	1.00481	1.00114
	7801.6	1.01834	1.00472	1.00073
	7802.27	1.026	1.00458	1.00072
	7802.95	1.03276	1.00474	1.00207
	7803.64	1.03853	1.00483	1.00101
	7804.33	1.04618	1.00498	1.00354
	7805.03	1.04864	1.00516	1.002
	7805.73	1.05383	1.0056	1.00152
	7806.43	1.0574	1.00574	1.00175
	7807.11	1.05868	1.00616	1.00261
	7807.77	1.05659	1.0063	1.00262
	7808.45	1.05622	1.00628	1.00171
	7809.14	1.05407	1.00621	1.00157
	7809.82	1.0527	1.00578	1.0006
	7810.5	1.05058	1.00508	0.99885
	7811.2	1.04462	1.0042	0.99804
	7811.9	1.04003	1.00312	0.99647
	7812.6	1.03935	1.00184	0.99529
	7813.31	1.03172	1.0002	0.994
	7814.02	1.02548	0.99836	0.99145
	7814.71	1.02212	0.99655	0.98991
	7815.4	1.01701	0.99467	0.98827
	7816.09	1.00798	0.99271	0.98586
	7816.77	1.0048	0.99089	0.98416
	7817.48	0.99901	0.98906	0.98292
	7818.18	0.99265	0.98732	0.98263
	7818.85	0.99058	0.98589	0.98187
	7819.57	0.98308	0.98445	0.98044
	7820.26	0.97499	0.9832	0.97936
	7820.95	0.96955	0.98216	0.97848
	7821.64	0.96303	0.9812	0.97855
	7822.36	0.95693	0.98011	0.97757
	7823.07	0.95435	0.97926	0.97756
	7823.78	0.95134	0.97849	0.97714
	7824.49	0.94514	0.97758	0.9761
	7825.19	0.93907	0.97671	0.97548
	7825.88	0.93421	0.97602	0.975
	7826.56	0.93017	0.9753	0.97419
	7827.28	0.92167	0.97452	0.97362
	7827.98	0.91766	0.97384	0.97367
	7828.69	0.91808	0.97321	0.97305
	7829.39	0.91101	0.97263	0.97183
	7830.1	0.90976	0.97215	0.97126
	7830.83	0.90766	0.97162	0.97058
	7831.55	0.90542	0.97116	0.97206
	7832.27	0.89876	0.97068	0.97129
	7832.97	0.90204	0.97036	0.97024
	7833.68	0.90329	0.96994	0.96953
	7834.38	0.9007	0.9696	0.96948
	7835.12	0.90448	0.96918	0.9699
	7835.83	0.90437	0.96888	0.96974
	7836.54	0.9061	0.96834	0.96943
	7837.3	0.91189	0.96789	0.96803
	7838.01	0.91167	0.96744	0.9678
	7838.71	0.91314	0.96682	0.96631
	7839.43	0.91634	0.96631	0.96672
	7840.14	0.91815	0.96558	0.96552
	7840.84	0.91941	0.96499	0.96457
	7841.57	0.92268	0.96404	0.96331
	7842.29	0.92283	0.9635	0.96414
	7843.01	0.92346	0.96264	0.96359
	7843.73	0.92623	0.96189	0.96236
	7844.44	0.93169	0.96103	0.96019
	7845.15	0.92853	0.96024	0.96025
	7845.85	0.9293	0.95967	0.95881
	7846.56	0.93144	0.95906	0.95857
	7847.27	0.93518	0.95873	0.95816
	7847.99	0.9357	0.95821	0.95835
	7848.7	0.93962	0.95792	0.95755
	7849.44	0.93997	0.95769	0.95717
	7850.14	0.94325	0.95766	0.9585
	7850.86	0.94384	0.95787	0.95808
	7851.56	0.94318	0.95787	0.95747
	7852.27	0.94814	0.95837	0.95842
	7852.99	0.95084	0.95875	0.95891
	7853.7	0.94932	0.95948	0.95896
	7854.43	0.95403	0.96043	0.95982
	7855.16	0.95549	0.96139	0.962
	7855.87	0.95728	0.96246	0.96306
	7856.58	0.96055	0.96371	0.96377
	7857.29	0.96497	0.96523	0.96526
	7858.01	0.96865	0.9665	0.96687
	7858.72	0.97431	0.96816	0.96915
	7859.43	0.98224	0.96971	0.97158
	7860.15	0.98688	0.97155	0.97316
	7860.88	0.99202	0.97342	0.97478
	7861.6	0.9982	0.97518	0.97656
	7862.32	1.00252	0.9773	0.97866
	7863.05	1.00795	0.97924	0.98117
	7863.75	1.01405	0.98114	0.98313
	7864.47	1.01859	0.9832	0.98504
	7865.21	1.02603	0.98525	0.98707
	7865.93	1.03383	0.98739	0.98966
	7866.67	1.03821	0.98963	0.9923
	7867.39	1.0447	0.99166	0.99397
	7868.11	1.04775	0.9937	0.99559
	7868.83	1.05358	0.99578	0.99755
	7869.56	1.05761	0.99775	0.99998
	7870.28	1.06092	0.99984	1.00158
	7871.02	1.06691	1.00176	1.00306
	7871.75	1.0688	1.00351	1.00551
	7872.49	1.07084	1.00525	1.0061
	7873.2	1.07653	1.00686	1.00796
	7873.92	1.07752	1.00838	1.00804
	7874.65	1.08024	1.00961	1.00986
	7875.37	1.08285	1.01084	1.01085
	7876.09	1.08133	1.01185	1.01161
	7876.82	1.08038	1.01274	1.01266
	7877.52	1.08004	1.01345	1.01308
	7878.24	1.07624	1.01392	1.01385
	7878.95	1.07188	1.01431	1.01366
	7879.67	1.07024	1.01458	1.01361
	7880.4	1.06607	1.01476	1.0132
	7881.12	1.06134	1.01482	1.01363
	7881.84	1.0555	1.01454	1.01425
	7882.57	1.05269	1.0143	1.01333
	7883.3	1.04717	1.01384	1.01265
	7884.05	1.04087	1.01332	1.01164
	7884.78	1.03504	1.0128	1.01083
	7885.51	1.02597	1.01216	1.01047
	7886.22	1.01712	1.01162	1.00993
	7886.97	1.0106	1.01079	1.00845
	7887.7	1.00263	1.01026	1.00851
	7888.43	0.9952	1.0096	1.00822
	7889.16	0.98639	1.00894	1.00627
	7889.89	0.9782	1.00831	1.00552
	7890.62	0.96861	1.00772	1.00612
	7891.36	0.96026	1.00727	1.00494
	7892.1	0.95422	1.0067	1.00453
	7892.84	0.94762	1.00632	1.00566
	7893.55	0.93981	1.0059	1.00422
	7894.29	0.93551	1.00561	1.0045
	7895.02	0.93163	1.0054	1.00408
	7895.76	0.92745	1.00515	1.00417
	7896.49	0.92291	1.00491	1.00365
	7897.23	0.92053	1.00468	1.00445
	7897.96	0.91905	1.00456	1.0029
	7898.7	0.91785	1.00433	1.00251
	7899.41	0.918	1.00418	1.00269
	7900.16	0.91785	1.00398	1.00311
	7900.9	0.92088	1.00377	1.00265
	7901.66	0.9216	1.0037	1.00146
	7902.39	0.92308	1.00336	1.00131
	7903.14	0.9272	1.00307	1.00208
	7903.89	0.92969	1.00282	1.00196
	7904.62	0.93278	1.00245	1.00164
	7905.36	0.93926	1.00215	1.00117
	7906.1	0.94124	1.00162	1.00061
	7906.84	0.94367	1.00116	1.00018
	7907.58	0.94904	1.00063	0.99998
	7908.33	0.95431	1.00003	1.00015
	7909.09	0.95846	0.99955	0.99866
	7909.83	0.96008	0.99895	0.99765
	7910.58	0.96291	0.99851	0.99648
	7911.34	0.96528	0.99787	0.99545
	7912.05	0.96848	0.9974	0.99632
	7912.77	0.97114	0.997	0.99622
	7913.47	0.97232	0.99641	0.99478
	7914.16	0.97327	0.99593	0.99432
	7914.86	0.97485	0.99554	0.9947
	7915.57	0.97778	0.99514	0.99354
	7916.26	0.97835	0.99488	0.99463
	7916.94	0.9794	0.99441	0.99365
	7917.65	0.98074	0.99415	0.99351
	7918.37	0.983	0.99404	0.99452
	7919.09	0.98307	0.99366	0.99454
	7919.81	0.98397	0.99369	0.9935
	7920.52	0.98118	0.99345	0.99324
	7921.24	0.98155	0.99327	0.99365
	7921.95	0.98263	0.9933	0.9928
	7922.64	0.98261	0.99315	0.99206
	7923.32	0.98255	0.99309	0.99324
	7924.03	0.98199	0.99316	0.99256
	7924.75	0.98328	0.99304	0.99278
	7925.45	0.98296	0.99317	0.99279
	7926.16	0.98471	0.99322	0.99314
	7926.89	0.98447	0.99313	0.9929
	7927.6	0.98486	0.99324	0.99245
	7928.29	0.985	0.99322	0.99335
	7929.02	0.98601	0.99325	0.99326
	7929.74	0.9827	0.99334	0.9927
	7930.45	0.98252	0.99337	0.99285
	7931.17	0.98682	0.99344	0.99302
	7931.87	0.98485	0.99349	0.99299
	7932.57	0.98594	0.99359	0.99297
	7933.28	0.98503	0.99358	0.99338
	7934	0.98423	0.99361	0.99357
	7934.72	0.98557	0.99369	0.9933
	7935.46	0.98512	0.99379	0.99364
	7936.19	0.9886	0.99388	0.99347
	7936.89	0.98821	0.99387	0.9935
	7937.62	0.98957	0.99389	0.99475
	7938.34	0.99112	0.99397	0.99478
	7939.06	0.98961	0.99402	0.99475
	7939.82	0.99236	0.99403	0.99524
	7940.55	0.9936	0.99407	0.99526
	7941.3	0.99534	0.99416	0.99523
	7942.02	0.99772	0.99424	0.99464
	7942.75	1.00087	0.99423	0.99377
	7943.48	1.00557	0.99429	0.99442
	7944.2	1.0106	0.99435	0.99435
	7944.94	1.0114	0.99442	0.9951
	7945.68	1.01185	0.99437	0.99461
	7946.4	1.01309	0.99441	0.99441
	7947.13	1.0156	0.99439	0.99488
	7947.88	1.02126	0.99444	0.99474
	7948.62	1.02401	0.99447	0.99402
	7949.35	1.02738	0.99435	0.99483
	7950.1	1.02731	0.99431	0.9943
	7950.85	1.0304	0.99431	0.99419
	7951.6	1.03623	0.99416	0.99505
	7952.34	1.03498	0.99409	0.99654
	7953.09	1.0382	0.99404	0.9942
	7953.81	1.04041	0.99389	0.99417
	7954.55	1.04125	0.99393	0.99389
	7955.3	1.04376	0.99375	0.99382
	7956.04	1.04708	0.99362	0.99428
	7956.78	1.04803	0.99354	0.99382
	7957.52	1.04755	0.99339	0.9939
	7958.25	1.04723	0.99329	0.99375
	7959	1.05	0.99316	0.99317
	7959.73	1.04747	0.99313	0.99348
	7960.47	1.04629	0.99307	0.99247
	7961.18	1.0447	0.99287	0.99215
	7961.92	1.04436	0.99285	0.9931
	7962.67	1.04127	0.99284	0.9933
	7963.41	1.03929	0.99272	0.99196
	7964.18	1.03725	0.99293	0.99263
	7964.91	1.03367	0.9927	0.99301
	7965.65	1.03157	0.99266	0.99364
	7966.38	1.02889	0.99262	0.99329
	7967.14	1.02382	0.99269	0.99299
	7967.87	1.01905	0.99279	0.99356
	7968.59	1.01799	0.99277	0.99443
	7969.33	1.01601	0.99287	0.9933
	7970.08	1.00993	0.99266	0.99316
	7970.84	1.00818	0.99297	0.99423
	7971.58	1.00535	0.99283	0.99311
	7972.33	1.00354	0.99301	0.9931
	7973.06	0.99988	0.99315	0.99355
	7973.78	0.99772	0.99323	0.99318
	7974.53	0.99285	0.99341	0.99247
	7975.25	0.98866	0.99341	0.99283
	7975.99	0.98858	0.99375	0.9941
	7976.73	0.98546	0.99377	0.99454
	7977.48	0.9829	0.9941	0.99437
	7978.22	0.98441	0.99434	0.99415
	7978.99	0.98224	0.99456	0.99346
	7979.73	0.98129	0.99485	0.99373
	7980.47	0.98079	0.99485	0.99489
	7981.22	0.98222	0.9953	0.9957
	7981.95	0.97757	0.99543	0.996
	7982.75	0.97808	0.99585	0.99643
	7983.5	0.98075	0.99605	0.99628
	7984.24	0.97516	0.99618	0.99631
	7984.98	0.97505	0.99673	0.99765
	7985.74	0.978	0.99682	0.99744
	7986.5	0.9764	0.99715	0.99726
	7987.24	0.97554	0.99722	0.99775
	7987.98	0.9763	0.99764	0.99717
	7988.73	0.97542	0.99794	0.99742
	7989.49	0.9726	0.9982	0.99815
	7990.23	0.97246	0.99842	0.99969
	7990.97	0.97214	0.99863	0.99886
	7991.71	0.97318	0.99903	0.99997
	7992.47	0.97042	0.99925	0.99993
	7993.22	0.97177	0.99953	0.999
	7993.96	0.97147	0.99984	1.00026
	7994.7	0.96695	1.00006	1.00108
	7995.46	0.96892	1.00038	1.00101
	7996.23	0.96976	1.00055	1.00149
	7997	0.97029	1.00086	1.00096
	7997.75	0.96896	1.00113	1.00186
	7998.51	0.97074	1.00148	1.00162
	7999.26	0.96835	1.00169	1.00158
	8000.01	0.96758	1.00201	1.00283
	8000.78	0.97045	1.0024	1.0035
	8001.54	0.96982	1.00262	1.00304
	8002.31	0.97038	1.00279	1.00318
	8003.06	0.97274	1.00314	1.00322
	8003.81	0.97346	1.00361	1.00339
	8004.58	0.97557	1.00394	1.00431
	8005.33	0.97627	1.00417	1.00542
	8006.08	0.97928	1.00443	1.00602
	8006.83	0.98091	1.00475	1.00513
	8007.59	0.98085	1.00516	1.0057
	8008.34	0.9851	1.0054	1.00591
	8009.1	0.98581	1.00562	1.00592
	8009.85	0.98486	1.00592	1.00669
	8010.62	0.98691	1.00641	1.00803
	8011.37	0.98773	1.00678	1.00835
	8012.13	0.98639	1.00695	1.00765
	8012.88	0.98858	1.00723	1.00726
	8013.63	0.99196	1.0075	1.00872
	8014.4	0.99066	1.0078	1.0082
	8015.14	0.99073	1.00798	1.00843
	8015.89	0.99445	1.00826	1.00923
	8016.66	0.99558	1.00843	1.00851
	8017.44	0.99472	1.00861	1.00944
	8018.22	0.99585	1.00887	1.00987
	8018.99	0.99791	1.00899	1.00969
	8019.73	0.99692	1.00905	1.01079
	8020.49	1.00006	1.00908	1.00965
	8021.25	1.00313	1.00919	1.01076
	8022.02	0.99977	1.00924	1.0106
	8022.79	1.00103	1.00922	1.01009
	8023.53	1.00242	1.0092	1.01023
	8024.3	1.00234	1.00904	1.01034
	8025.08	1.00342	1.0089	1.00943
	8025.85	1.00452	1.00879	1.00928
	8026.63	1.00528	1.00847	1.00962
	8027.41	1.00549	1.00824	1.00915
	8028.21	1.00558	1.00797	1.00892
	8028.95	1.00796	1.0078	1.00848
	8029.69	1.00732	1.0075	1.00823
	8030.43	1.00669	1.00704	1.00688
	8031.14	1.00811	1.00678	1.00632
	8031.86	1.01127	1.00644	1.00697
	8032.61	1.00942	1.00595	1.00628
	8033.34	1.01103	1.00561	1.00541
	8034.06	1.01194	1.00505	1.00574
	8034.8	1.01163	1.00474	1.00562
	8035.52	1.01231	1.0044	1.00425
	8036.26	1.01464	1.00386	1.00412
	8036.98	1.01626	1.00369	1.0023
	8037.72	1.01611	1.00291	1.00245
	8038.46	1.01739	1.00247	1.00209
	8039.19	1.01969	1.00222	1.0015
	8039.94	1.02161	1.00169	1.00076
	8040.68	1.01984	1.00128	1.00069
	8041.4	1.01903	1.00095	1.00044
	8042.15	1.02177	1.00051	1.00085
	8042.87	1.02304	1.00026	0.99861
	8043.6	1.01998	0.99998	1.00015
	8044.32	1.02243	0.99962	0.99878
	8045.07	1.02282	0.99929	0.999
	8045.81	1.02193	0.99901	0.99921
	8046.56	1.02387	0.99874	0.99848
	8047.3	1.02468	0.99849	0.99825
	8048.06	1.02432	0.99826	0.99781
	8048.81	1.02188	0.99805	0.99757
	8049.54	1.02152	0.99798	0.99836
	8050.3	1.02273	0.99785	0.99752
	8051.03	1.02246	0.99782	0.9967
	8051.77	1.02106	0.99762	0.99583
	8052.54	1.02003	0.9976	0.99583
	8053.3	1.0203	0.9975	0.99596
	8054.04	1.01978	0.99745	0.99714
	8054.81	1.01644	0.99746	0.99613
	8055.56	1.01714	0.99737	0.9956
	8056.33	1.01664	0.99725	0.99629
	8057.07	1.01764	0.99724	0.99587
	8057.84	1.01416	0.99732	0.99648
	8058.57	1.01575	0.99726	0.99684
	8059.32	1.0162	0.99727	0.99654
	8060.08	1.01381	0.99716	0.99636
	8060.83	1.01234	0.99727	0.99641
	8061.6	1.01165	0.99732	0.99667
	8062.35	1.0091	0.99729	0.99694
	8063.13	1.00888	0.99727	0.99709
	8063.87	1.00724	0.99726	0.99717
	8064.63	1.00945	0.99733	0.99733
	8065.4	1.00807	0.99728	0.99683
	8066.15	1.00818	0.99717	0.99647
	8066.91	1.00673	0.99737	0.9968
	8067.67	1.00371	0.99731	0.99641
	8068.42	1.0038	0.99724	0.99588
	8069.18	1.00273	0.99739	0.99652
	8069.95	1.00204	0.99741	0.99683
	8070.7	0.99976	0.99726	0.99661
	8071.45	1.00077	0.9974	0.99661
	8072.21	1.00297	0.99745	0.99589
	8072.97	1.0017	0.99748	0.99651
	8073.74	1.00153	0.99735	0.99695
	8074.5	1.00061	0.99748	0.99729
	8075.28	1.00304	0.99743	0.99713
	8076.02	1.00046	0.99753	0.9977
	8076.77	0.99964	0.99758	0.99828
	8077.53	0.99977	0.99757	0.9977
	8078.3	0.99913	0.99767	0.99732
	8079.06	1.00036	0.99775	0.99713
	8079.84	0.99954	0.99782	0.99659
	8080.6	0.99757	0.9979	0.99658
	8081.36	0.99899	0.99776	0.99666
	8082.13	0.99966	0.99812	0.99756
	8082.89	0.99836	0.99809	0.99621
	8083.67	0.99694	0.99843	0.99768
	8084.43	0.99638	0.99825	0.99811
	8085.19	0.99647	0.99841	0.99845
	8085.94	0.99272	0.99864	0.99881
	8086.7	0.99347	0.99874	0.99727
	8087.46	0.994	0.99888	0.99827
	8088.23	0.99046	0.99888	0.99774
	8089	0.99049	0.99904	0.99868
	8089.76	0.99026	0.99914	0.99888
	8090.53	0.99025	0.9994	0.99902
	8091.29	0.98932	0.99943	0.99927
	8092.06	0.98863	0.99952	1.00006
	8092.83	0.98966	0.99978	1.00021
	8093.57	0.99082	0.99982	0.99853
	8094.31	0.99004	0.99999	0.9998
	8095.09	0.99091	1.00014	0.99931
	8095.86	0.99046	1.00014	0.9988
	8096.63	0.99062	1.00028	1.0001
	8097.4	0.98844	1.00048	0.99929
	8098.15	0.98816	1.00061	1.00022
	8098.93	0.99129	1.00049	1.00078
	8099.68	0.98929	1.00074	1.00096
	8100.45	0.98693	1.0006	0.99978
	8101.22	0.99098	1.00083	0.99995
	8101.98	0.99058	1.00087	1.00009
	8102.75	0.99129	1.00096	0.99879
	8103.53	0.99289	1.00091	1.00005
	8104.31	0.99203	1.00076	1.00051
	8105.09	0.99208	1.00108	1.00041
	8105.86	0.9934	1.001	1.00069
	8106.65	0.99242	1.00107	1.00189
	8107.42	0.98986	1.00103	1.00078
	8108.19	0.99084	1.00109	1.0012
	8108.97	0.9908	1.00126	1.00111
	8109.74	0.99225	1.00105	1.00074
	8110.52	0.99388	1.00123	1.00085
	8111.32	0.99534	1.00106	1.00071
	8112.11	0.99606	1.00114	1.001
	8112.9	0.99601	1.00122	1.00174
	8113.67	0.99508	1.00111	1.00075
	8114.44	0.99637	1.00104	1.00015
	8115.2	0.9928	1.00102	1.00048
	8115.98	0.99213	1.00101	1.00093
	8116.76	0.99428	1.001	1.00131
	8117.55	0.99472	1.00099	1.00133
	8118.33	0.99674	1.00094	1.00162
	8119.12	0.99943	1.00095	1.00051
	8119.92	1.00082	1.00115	1.00098
	8120.69	1.00136	1.00101	1.00126
	8121.48	0.99741	1.00114	1.00065
	8122.25	1.00036	1.00112	1.001
	8123.01	1.00006	1.00116	1.00104
	8123.8	0.9995	1.00121	1.00058
	8124.57	1.00207	1.00119	1.00123
	8125.34	0.99894	1.00119	1.00081
	8126.1	1.00025	1.00124	1.00248
	8126.87	1.00451	1.00143	1.00185
	8127.66	1.00372	1.00152	1.00193
	8128.44	1.00567	1.00149	1.00113
	8129.22	1.00577	1.00143	1.00289
	8130.01	1.01072	1.00164	1.00099
	8130.79	1.01012	1.00177	1.00268
	8131.58	1.0077	1.0018	1.00187
	8132.36	1.00538	1.00187	1.00116
	8133.14	1.0101	1.00199	1.00242
	8133.92	1.00704	1.00209	1.00236
	8134.7	1.00444	1.00219	1.00306
	8135.49	1.00631	1.00226	1.00177
	8136.28	1.0092	1.00237	1.00222
	8137.07	1.00775	1.00256	1.00209
	8137.86	1.00892	1.00259	1.00143
	8138.66	1.00899	1.00268	1.00194
	8139.46	1.01165	1.00278	1.0029
	8140.28	1.01213	1.00283	1.00326
	8141.07	1.01279	1.00296	1.00367
	8141.84	1.01319	1.00303	1.00354
	8142.63	1.01133	1.00301	1.00335
	8143.41	1.01287	1.00297	1.00375
	8144.2	1.01226	1.00317	1.00378
	8144.99	1.01142	1.0032	1.00362
	8145.78	1.0129	1.00322	1.00363
	8146.54	1.01535	1.00329	1.00347
	8147.32	1.01264	1.00325	1.00319
	8148.09	1.01181	1.00336	1.00345
	8148.86	1.01306	1.00322	1.00391
	8149.59	1.01728	1.00335	1.00332
	8150.32	1.01794	1.00346	1.0029
	8151.06	1.01379	1.00324	1.00323
	8151.78	1.0131	1.00327	1.00334
	8152.52	1.01802	1.00322	1.00321
	8153.28	1.01364	1.00314	1.00278
	8154.01	1.01252	1.00328	1.00293
	8154.75	1.01459	1.00328	1.00281
	8155.48	1.01295	1.0032	1.00388
	8156.22	1.01168	1.00308	1.00341
	8156.97	1.0127	1.00303	1.00261
	8157.72	1.01505	1.00305	1.00415
	8158.49	1.01637	1.00291	1.00333
	8159.26	1.01583	1.00286	1.00266
	8160.02	1.0198	1.00288	1.00326
	8160.79	1.01468	1.00274	1.00326
	8161.52	1.01482	1.00272	1.00258
	8162.29	1.0103	1.00268	1.0033
	8163.04	1.00998	1.00256	1.0023
	8163.8	1.00527	1.00257	1.00152
	8164.55	1.00767	1.00243	1.00289
	8165.3	1.00796	1.00234	1.00249
	8166.04	1.00934	1.00237	1.00156
	8166.79	1.00778	1.00223	1.00233
	8167.56	1.01146	1.00221	1.00258
	8168.32	1.01124	1.00213	1.0023
	8169.11	1.01008	1.0021	1.0026
	8169.87	1.00556	1.00196	1.00209
	8170.65	1.00486	1.00202	1.00094
	8171.42	1.01114	1.00195	1.00223
	8172.17	1.00818	1.00191	1.00219
	8172.94	1.00477	1.00179	1.00231
	8173.69	1.00359	1.00172	1.0026
	8174.46	1.00635	1.00172	1.00213
	8175.24	1.0063	1.00177	1.00114
	8176.03	1.00527	1.00159	1.00177
	8176.8	1.00565	1.00155	1.00258
	8177.58	1.00363	1.00158	1.00212
	8178.37	1.00418	1.00154	1.0012
	8179.12	1.00442	1.00146	1.00162
	8179.88	1.001	1.00139	1.00148
	8180.67	1.0001	1.00139	1.0007
	8181.41	1.00618	1.00132	1.00192
	8182.15	1.00496	1.00124	1.00227
	8182.89	1.00537	1.0012	1.00139
	8183.65	1.00473	1.00131	1.00095
	8184.41	1.00298	1.00125	1.00082
	8185.18	1.00277	1.00109	1.00017
	8185.95	1.00446	1.00103	1.00123
	8186.7	1.00534	1.00105	1.00099
	8187.49	1.00404	1.00103	1.00112
	8188.24	1.00465	1.00096	1.00104
	8189.02	1.00753	1.00098	1.00128
	8189.79	1.00371	1.00089	1.00137
	8190.57	1.00428	1.0008	1.00206
	8191.36	1.00674	1.00079	1.00108
	8192.2	1.00385	1.00077	1.00071
	8192.96	1.00315	1.00072	0.99968
	8193.75	1.00302	1.00068	0.99995
	8194.52	1.00295	1.00063	1.00061
	8195.29	1.0014	1.00064	0.99986
	8196.07	1.00364	1.00058	1.00039
	8196.85	1.00147	1.00055	1.0006
	8197.65	1.00014	1.00052	1.00086
	8198.41	1.0025	1.00047	1.00068
	8199.19	1.00377	1.00044	1.00015
	8199.98	1.00004	1.0004	1.00119
	8200.75	1.00021	1.00036	1.00172
	8201.55	1.00092	1.00023	1.00182
	8202.33	0.99632	1.00025	1.00059
	8203.11	0.99706	1.00025	0.99915
	8203.88	0.99989	1.00022	1.00151
	8204.67	0.99971	1.00011	0.99951
	8205.45	0.99833	1.00007	0.99983
	8206.22	0.99858	1.00005	1.00048
	8207	0.99874	0.99999	0.99967
	8207.77	0.99602	0.99993	0.99987
	8208.57	0.9958	0.99988	1.00048
	8209.36	0.99546	0.99986	0.99977
	8210.15	0.99499	0.99984	1.00082
	8210.93	0.99409	0.99972	1.00098
	8211.77	0.99287	0.99969	0.99987
	8212.53	0.994	0.99957	0.99914
	8213.32	0.9936	0.99953	0.99948
	8214.07	0.99652	0.99944	0.99924
	8214.83	0.99335	0.99943	0.99826
	8215.63	0.99221	0.9994	0.99934
	8216.41	0.99604	0.99929	0.99907
	8217.23	0.99227	0.99922	0.99862
	8218.02	0.99297	0.99918	0.99947
	8218.81	0.9931	0.99911	1.0001
	8219.6	0.99559	0.99903	0.99919
	8220.38	0.99107	0.99888	0.99884
	8221.16	0.99142	0.99881	0.99918
	8221.96	0.99413	0.99879	0.99923
	8222.74	0.99017	0.99872	0.99949
	8223.54	0.99035	0.99862	0.99828
	8224.35	0.99096	0.99845	0.99876
	8225.14	0.98866	0.99838	0.99826
	8225.93	0.98914	0.99825	0.99821
	8226.72	0.98964	0.99815	0.99877
	8227.5	0.99162	0.99814	0.9984
	8228.31	0.98981	0.99795	1.00019
	8229.1	0.99186	0.99788	0.99829
	8229.91	0.99072	0.99774	0.99659
	8230.7	0.98565	0.99774	0.99864
	8231.5	0.98837	0.99758	0.9978
	8232.29	0.98626	0.99743	0.99726
	8233.08	0.98617	0.99731	0.99645
	8233.89	0.98516	0.99725	0.99767
	8234.69	0.98874	0.99711	0.99765
	8235.5	0.98913	0.9969	0.99726
	8236.31	0.98703	0.99689	0.9973
	8237.1	0.98923	0.99678	0.99728
	8237.89	0.99292	0.9967	0.99647
	8238.69	0.98935	0.99658	0.99549
	8239.48	0.98875	0.99655	0.9956
	8240.28	0.99195	0.99637	0.9948
	8241.09	0.99312	0.99627	0.9957
	8241.89	0.99039	0.99614	0.99669
	8242.69	0.99023	0.99613	0.99677
	8243.5	0.99304	0.99612	0.99531
	8244.3	0.99135	0.99597	0.99505
	8245.09	0.99174	0.9959	0.99531
	8245.9	0.99178	0.99582	0.99526
	8246.69	0.99595	0.99572	0.99629
	8247.48	0.99611	0.99563	0.99606
	8248.27	0.99633	0.99566	0.99507
	8249.08	0.99704	0.99548	0.99502
	8249.89	0.99509	0.99546	0.99429
	8250.69	0.99445	0.99532	0.99317
	8251.5	0.99262	0.99519	0.99205

## Sheet: Fig 2f
		Co	CoPc	CoPc/CNTs
	R	Intensity
	0	0.4978	10.5246	0.45081
	0.03068	0.49265	10.5478	0.57291
	0.06136	0.47814	10.6075	0.81714
	0.09204	0.45707	10.684	1.06067
	0.12272	0.43398	10.76	1.25252
	0.1534	0.4147	10.823	1.36734
	0.18408	0.40501	10.8643	1.39156
	0.21476	0.40852	10.8784	1.3204
	0.24544	0.42484	10.8628	1.15745
	0.27612	0.44982	10.8191	0.91554
	0.3068	0.47753	10.7554	0.62264
	0.33748	0.50223	10.6901	0.36412
	0.36816	0.51962	10.6555	0.4161
	0.39884	0.52722	10.6872	0.73138
	0.42951	0.52464	10.7931	1.07568
	0.46019	0.51372	10.9482	1.37958
	0.49087	0.49873	11.1209	1.61025
	0.52155	0.48623	11.2855	1.74562
	0.55223	0.48431	11.4222	1.7711
	0.58291	0.50048	11.5156	1.67953
	0.61359	0.53902	11.5544	1.47151
	0.64427	0.59987	11.5321	1.15582
	0.67495	0.68024	11.4477	0.75096
	0.70563	0.77696	11.3082	0.30601
	0.73631	0.88786	11.1327	0.34828
	0.76699	1.01189	10.9627	0.86082
	0.79767	1.14854	10.8749	1.38236
	0.82835	1.29688	10.9466	1.85728
	0.85903	1.45475	11.1603	2.25061
	0.88971	1.61809	11.4386	2.53297
	0.92039	1.78081	11.7219	2.68066
	0.95107	1.93492	11.9738	2.6769
	0.98175	2.07114	12.1729	2.51347
	1.01243	2.17977	12.3098	2.19299
	1.04311	2.25187	12.3888	1.7351
	1.07379	2.28081	12.4318	1.20298
	1.10447	2.26427	12.4808	0.84831
	1.13515	2.20695	12.5952	1.18415
	1.16583	2.12413	12.833	1.98451
	1.19651	2.0455	13.2246	2.92447
	1.22718	2.01577	13.7614	3.89816
	1.25786	2.08409	14.4079	4.85103
	1.28854	2.27972	15.1189	5.74241
	1.31922	2.59411	15.8486	6.53895
	1.3499	2.98853	16.5547	7.21357
	1.38058	3.41236	17.1991	7.74575
	1.41126	3.81401	17.7492	8.12187
	1.44194	4.14425	18.1782	8.33541
	1.47262	4.35684	18.4663	8.38678
	1.5033	4.4091	18.6004	8.28291
	1.53398	4.26302	18.5752	8.0365
	1.56466	3.88725	18.3929	7.66501
	1.59534	3.26105	18.0624	7.18958
	1.62602	2.38661	17.5996	6.63369
	1.6567	1.36778	17.0254	6.02196
	1.68738	1.15358	16.3652	5.37891
	1.71806	2.59118	15.6471	4.72797
	1.74874	4.5713	14.9007	4.09052
	1.77942	6.83184	14.155	3.48531
	1.8101	9.29449	13.4375	2.92789
	1.84078	11.897	12.7727	2.43021
	1.87146	14.5755	12.1807	2.00011
	1.90214	17.2621	11.6763	1.64045
	1.93282	19.8866	11.2691	1.34811
	1.9635	22.3782	10.9631	1.11341
	1.99418	24.6676	10.7589	0.92162
	2.02485	26.6905	10.6566	0.75807
	2.05553	28.3893	10.6535	0.61792
	2.08621	29.7155	10.7363	0.52235
	2.11689	30.6319	10.8833	0.52893
	2.14757	31.114	11.0741	0.67486
	2.17825	31.1509	11.2922	0.92812
	2.20893	30.7459	11.5234	1.24647
	2.23961	29.916	11.7565	1.60257
	2.27029	28.6917	11.9826	1.97689
	2.30097	27.1152	12.196	2.35265
	2.33165	25.2389	12.3933	2.71418
	2.36233	23.1229	12.5735	3.04677
	2.39301	20.833	12.7365	3.33706
	2.42369	18.4371	12.8825	3.57361
	2.45437	16.0036	13.0109	3.74745
	2.48505	13.5975	13.1198	3.85261
	2.51573	11.279	13.2059	3.8864
	2.54641	9.10075	13.2649	3.84965
	2.57709	7.10687	13.2924	3.74665
	2.60777	5.33233	13.2847	3.58494
	2.63845	3.80463	13.2398	3.37498
	2.66913	2.55052	13.1584	3.12958
	2.69981	1.61853	13.0441	2.8633
	2.73049	1.12868	12.9041	2.59177
	2.76117	1.15442	12.7486	2.33089
	2.79185	1.43121	12.5901	2.09577
	2.82252	1.72918	12.4419	1.89941
	2.8532	1.98735	12.3155	1.7508
	2.88388	2.20186	12.218	1.65301
	2.91456	2.37948	12.1493	1.60236
	2.94524	2.52476	12.1023	1.58961
	2.97592	2.63792	12.0647	1.60265
	3.0066	2.71669	12.0226	1.62915
	3.03728	2.75955	11.9637	1.65781
	3.06796	2.76867	11.8792	1.6786
	3.09864	2.75198	11.7647	1.68253
	3.12932	2.72374	11.6201	1.66144
	3.16	2.7033	11.4492	1.60817
	3.19068	2.71149	11.2596	1.51694
	3.22136	2.76509	11.0623	1.38382
	3.25204	2.87148	10.873	1.20742
	3.28272	3.02658	10.7148	0.98961
	3.3134	3.2174	10.6213	0.73719
	3.34408	3.42706	10.6202	0.46921
	3.37476	3.63945	10.6979	0.27118
	3.40544	3.84224	10.8156	0.38683
	3.43612	4.02819	10.9462	0.68271
	3.4668	4.19529	11.0773	1.003
	3.49748	4.34622	11.2037	1.31056
	3.52816	4.48736	11.3229	1.58746
	3.55884	4.62747	11.4324	1.82078
	3.58952	4.77623	11.5286	2.00066
	3.62019	4.94291	11.607	2.12017
	3.65087	5.13519	11.6621	2.17543
	3.68155	5.35838	11.6887	2.16577
	3.71223	5.615	11.6821	2.09373
	3.74291	5.90478	11.6395	1.96489
	3.77359	6.22473	11.5602	1.78754
	3.80427	6.56933	11.4464	1.57234
	3.83495	6.93074	11.3034	1.33176
	3.86563	7.29904	11.1402	1.07971
	3.89631	7.66259	10.9703	0.83137
	3.92699	8.00855	10.8136	0.60393
	3.95767	8.32352	10.6969	0.41952
	3.98835	8.5944	10.6465	0.30922
	4.01903	8.80924	10.6635	0.29072
	4.04971	8.95815	10.7163	0.32172
	4.08039	9.0341	10.7684	0.34842
	4.11107	9.03359	10.7955	0.34649
	4.14175	8.95715	10.7845	0.30946
	4.17243	8.80948	10.7296	0.23875
	4.20311	8.59944	10.6306	0.14032
	4.23379	8.33964	10.4921	0.03647
	4.26447	8.04574	10.3262	0.12465
	4.29515	7.7354	10.2117	0.26134
	4.32583	7.42689	10.3631	0.39579
	4.35651	7.13746	10.5748	0.51952
	4.38719	6.88155	10.7841	0.62675
	4.41786	6.66921	10.9751	0.71398
	4.44854	6.50508	11.1365	0.78026
	4.47922	6.38815	11.2602	0.82729
	4.5099	6.31261	11.3403	0.85932
	4.54058	6.26925	11.3748	0.88263
	4.57126	6.24713	11.3647	0.90442
	4.60194	6.23494	11.3155	0.93109
	4.63262	6.22193	11.2368	0.96638
	4.6633	6.19832	11.143	1.01022
	4.69398	6.15538	11.0535	1.05886
	4.72466	6.08539	10.9898	1.10609
	4.75534	5.98156	10.9687	1.14484
	4.78602	5.83818	10.9929	1.16853
	4.8167	5.65074	11.048	1.17187
	4.84738	5.41626	11.1126	1.15134
	4.87806	5.13356	11.1663	1.10539
	4.90874	4.80353	11.1946	1.03438
	4.93942	4.42928	11.1885	0.94052
	4.9701	4.01611	11.1441	0.82771
	5.00078	3.57137	11.0621	0.70153
	5.03146	3.10416	10.9475	0.56942
	5.06214	2.62495	10.8102	0.44191
	5.09282	2.14524	10.6669	0.33583
	5.1235	1.67753	10.5472	0.27829
	5.15418	1.23637	10.4978	0.28959
	5.18486	0.8434	10.5441	0.34945
	5.21553	0.54828	10.6483	0.42399
	5.24621	0.46754	10.7634	0.49393
	5.27689	0.61813	10.8629	0.55058
	5.30757	0.84363	10.9335	0.59014
	5.33825	1.06668	10.9686	0.61111
	5.36893	1.26602	10.9657	0.61324
	5.39961	1.43557	10.9257	0.59701
	5.43029	1.57333	10.852	0.56331
	5.46097	1.67826	10.7498	0.51333
	5.49165	1.74915	10.6261	0.44848
	5.52233	1.78442	10.489	0.37037
	5.55301	1.78239	10.3473	0.28092
	5.58369	1.7417	10.2138	0.18237
	5.61437	1.6619	10.1785	0.07734
	5.64505	1.54403	10.2793	0.03123
	5.67573	1.39123	10.3726	0.13976
	5.70641	1.20941	10.4449	0.24472
	5.73709	1.00833	10.4942	0.34229
	5.76777	0.80407	10.5218	0.42872
	5.79845	0.62521	10.5305	0.50051
	5.82913	0.5214	10.525	0.55468
	5.85981	0.53926	10.5106	0.58892
	5.89049	0.65417	10.4927	0.60188
	5.92117	0.80347	10.4748	0.59329
	5.95185	0.9459	10.4579	0.56419
	5.98253	1.06011	10.4401	0.51711
	6.0132	1.13476	10.4176	0.45648
	6.04388	1.1642	10.3866	0.3894
	6.07456	1.1469	10.345	0.3271

## Sheet: Fig 2g
	k	R	Intensity
	0	0	0.02008
	0	0.02542	0.04539
	0	0.05085	0.0645
	0	0.07627	0.07918
	0	0.1017	0.09083
	0	0.12712	0.09951
	0	0.15254	0.10513
	0	0.17797	0.10792
	0	0.20339	0.10869
	0	0.22881	0.10874
	0	0.25424	0.1095
	0	0.27966	0.11189
	0	0.30509	0.11575
	0	0.33051	0.11993
	0	0.35593	0.12277
	0	0.38136	0.12292
	0	0.40678	0.11988
	0	0.4322	0.11444
	0	0.45763	0.10893
	0	0.48305	0.10692
	0	0.50848	0.11145
	0	0.5339	0.12265
	0	0.55932	0.13751
	0	0.58475	0.15183
	0	0.61017	0.16181
	0	0.63559	0.16463
	0	0.66102	0.15869
	0	0.68644	0.14387
	0	0.71186	0.12225
	0	0.73729	0.10023
	0	0.76271	0.09214
	0	0.78814	0.11194
	0	0.81356	0.15368
	0	0.83898	0.20505
	0	0.86441	0.25867
	0	0.88983	0.31051
	0	0.91525	0.35839
	0	0.94068	0.40152
	0	0.9661	0.44034
	0	0.99153	0.47637
	0	1.01695	0.51186
	0	1.04237	0.5493
	0	1.0678	0.59072
	0	1.09322	0.63716
	0	1.11864	0.6884
	0	1.14407	0.74297
	0	1.16949	0.79858
	0	1.19492	0.85247
	0	1.22034	0.90183
	0	1.24576	0.94411
	0	1.27119	0.97721
	0	1.29661	0.99958
	0	1.32203	1.01026
	0	1.34746	1.00889
	0	1.37288	0.99566
	0	1.39831	0.97123
	0	1.42373	0.93667
	0	1.44915	0.89336
	0	1.47458	0.84287
	0	1.5	0.78691
	0	1.52542	0.72723
	0	1.55085	0.66555
	0	1.57627	0.60349
	0	1.6017	0.54257
	0	1.62712	0.48413
	0	1.65254	0.42938
	0	1.67797	0.37933
	0	1.70339	0.33484
	0	1.72881	0.29657
	0	1.75424	0.26492
	0	1.77966	0.24002
	0	1.80509	0.22158
	0	1.83051	0.20887
	0	1.85593	0.20083
	0	1.88136	0.1962
	0	1.90678	0.19373
	0	1.9322	0.19236
	0	1.95763	0.19126
	0	1.98305	0.18982
	0	2.00848	0.18766
	0	2.0339	0.18455
	0	2.05932	0.18038
	0	2.08475	0.17515
	0	2.11017	0.16891
	0	2.13559	0.16175
	0	2.16102	0.15381
	0	2.18644	0.14523
	0	2.21186	0.1362
	0	2.23729	0.12686
	0	2.26271	0.11738
	0	2.28814	0.10791
	0	2.31356	0.09858
	0	2.33898	0.08952
	0	2.36441	0.08083
	0	2.38983	0.07258
	0	2.41525	0.06485
	0	2.44068	0.05768
	0	2.4661	0.05111
	0	2.49153	0.04514
	0	2.51695	0.03979
	0	2.54237	0.03506
	0	2.5678	0.03093
	0	2.59322	0.0274
	0	2.61864	0.02444
	0	2.64407	0.02202
	0	2.66949	0.02011
	0	2.69492	0.01864
	0	2.72034	0.01755
	0	2.74576	0.01676
	0	2.77119	0.01619
	0	2.79661	0.01577
	0	2.82203	0.01542
	0	2.84746	0.01509
	0	2.87288	0.01474
	0	2.89831	0.01434
	0	2.92373	0.01387
	0	2.94915	0.01331
	0	2.97458	0.01267
	0	3	0.01193
	0	3.02542	0.01112
	0	3.05085	0.01023
	0	3.07627	0.00929
	0	3.1017	0.0083
	0	3.12712	0.00732
	0	3.15254	0.00636
	0	3.17797	0.0055
	0	3.20339	0.00481
	0	3.22881	0.00441
	0	3.25424	0.00439
	0	3.27966	0.00476
	0	3.30509	0.00541
	0	3.33051	0.00626
	0	3.35593	0.0072
	0	3.38136	0.00819
	0	3.40678	0.00919
	0	3.4322	0.01017
	0	3.45763	0.01113
	0	3.48305	0.01204
	0	3.50848	0.0129
	0	3.5339	0.01372
	0	3.55932	0.01447
	0	3.58475	0.01517
	0	3.61017	0.01581
	0	3.63559	0.0164
	0	3.66102	0.01692
	0	3.68644	0.01739
	0	3.71186	0.01781
	0	3.73729	0.01817
	0	3.76271	0.01849
	0	3.78814	0.01875
	0	3.81356	0.01897
	0	3.83898	0.01916
	0	3.86441	0.0193
	0	3.88983	0.0194
	0	3.91525	0.01948
	0	3.94068	0.01952
	0	3.9661	0.01953
	0	3.99153	0.01952
	0	4.01695	0.01949
	0	4.04237	0.01943
	0	4.0678	0.01935
	0	4.09322	0.01926
	0	4.11864	0.01915
	0	4.14407	0.01903
	0	4.16949	0.01889
	0	4.19492	0.01874
	0	4.22034	0.01858
	0	4.24576	0.01841
	0	4.27119	0.01822
	0	4.29661	0.01803
	0	4.32203	0.01784
	0	4.34746	0.01763
	0	4.37288	0.01742
	0	4.39831	0.0172
	0	4.42373	0.01697
	0	4.44915	0.01674
	0	4.47458	0.0165
	0	4.5	0.01626
	0	4.52542	0.01601
	0	4.55085	0.01576
	0	4.57627	0.0155
	0	4.6017	0.01525
	0	4.62712	0.01498
	0	4.65254	0.01472
	0	4.67797	0.01445
	0	4.70339	0.01418
	0	4.72881	0.01391
	0	4.75424	0.01364
	0	4.77966	0.01337
	0	4.80509	0.0131
	0	4.83051	0.01282
	0	4.85593	0.01255
	0	4.88136	0.01228
	0	4.90678	0.01201
	0	4.9322	0.01174
	0	4.95763	0.01148
	0	4.98305	0.01121
	0	5.00848	0.01095
	0	5.0339	0.0107
	0	5.05932	0.01044
	0	5.08475	0.01019
	0	5.11017	0.00994
	0	5.13559	0.0097
	0	5.16102	0.00945
	0	5.18644	0.00922
	0	5.21186	0.00898
	0	5.23729	0.00875
	0	5.26271	0.00853
	0	5.28814	0.00831
	0	5.31356	0.00809
	0	5.33898	0.00788
	0	5.36441	0.00767
	0	5.38983	0.00746
	0	5.41525	0.00726
	0	5.44068	0.00706
	0	5.4661	0.00687
	0	5.49153	0.00668
	0	5.51695	0.00649
	0	5.54237	0.00631
	0	5.5678	0.00613
	0	5.59322	0.00596
	0	5.61864	0.00578
	0	5.64407	0.00561
	0	5.66949	0.00545
	0	5.69492	0.00529
	0	5.72034	0.00513
	0	5.74576	0.00497
	0	5.77119	0.00481
	0	5.79661	0.00466
	0	5.82203	0.00451
	0	5.84746	0.00437
	0	5.87288	0.00423
	0	5.89831	0.00409
	0	5.92373	0.00395
	0	5.94915	0.00381
	0	5.97458	0.00368
	0	6	0.00355
	0.05	0	0.02008
	0.05	0.02542	0.04539
	0.05	0.05085	0.06451
	0.05	0.07627	0.07919
	0.05	0.1017	0.09085
	0.05	0.12712	0.09954
	0.05	0.15254	0.10518
	0.05	0.17797	0.108
	0.05	0.20339	0.1088
	0.05	0.22881	0.10888
	0.05	0.25424	0.10967
	0.05	0.27966	0.1121
	0.05	0.30509	0.11601
	0.05	0.33051	0.12023
	0.05	0.35593	0.12312
	0.05	0.38136	0.12332
	0.05	0.40678	0.12033
	0.05	0.4322	0.11495
	0.05	0.45763	0.10951
	0.05	0.48305	0.10757
	0.05	0.50848	0.11217
	0.05	0.5339	0.12344
	0.05	0.55932	0.13836
	0.05	0.58475	0.15274
	0.05	0.61017	0.16276
	0.05	0.63559	0.16558
	0.05	0.66102	0.15956
	0.05	0.68644	0.14456
	0.05	0.71186	0.12264
	0.05	0.73729	0.10016
	0.05	0.76271	0.09166
	0.05	0.78814	0.11153
	0.05	0.81356	0.15372
	0.05	0.83898	0.20564
	0.05	0.86441	0.25981
	0.05	0.88983	0.31216
	0.05	0.91525	0.36049
	0.05	0.94068	0.40398
	0.05	0.9661	0.44309
	0.05	0.99153	0.47936
	0.05	1.01695	0.51507
	0.05	1.04237	0.55278
	0.05	1.0678	0.59458
	0.05	1.09322	0.64159
	0.05	1.11864	0.69358
	0.05	1.14407	0.74911
	0.05	1.16949	0.80583
	0.05	1.19492	0.86094
	0.05	1.22034	0.91159
	0.05	1.24576	0.95514
	0.05	1.27119	0.98944
	0.05	1.29661	1.01288
	0.05	1.32203	1.02446
	0.05	1.34746	1.02379
	0.05	1.37288	1.01102
	0.05	1.39831	0.98681
	0.05	1.42373	0.95222
	0.05	1.44915	0.90863
	0.05	1.47458	0.85763
	0.05	1.5	0.80096
	0.05	1.52542	0.74038
	0.05	1.55085	0.67765
	0.05	1.57627	0.61443
	0.05	1.6017	0.55225
	0.05	1.62712	0.49252
	0.05	1.65254	0.43647
	0.05	1.67797	0.38514
	0.05	1.70339	0.33944
	0.05	1.72881	0.30007
	0.05	1.75424	0.26749
	0.05	1.77966	0.24186
	0.05	1.80509	0.22294
	0.05	1.83051	0.21002
	0.05	1.85593	0.202
	0.05	1.88136	0.19757
	0.05	1.90678	0.19543
	0.05	1.9322	0.19445
	0.05	1.95763	0.19375
	0.05	1.98305	0.1927
	0.05	2.00848	0.1909
	0.05	2.0339	0.18811
	0.05	2.05932	0.1842
	0.05	2.08475	0.17918
	0.05	2.11017	0.17308
	0.05	2.13559	0.16601
	0.05	2.16102	0.1581
	0.05	2.18644	0.14952
	0.05	2.21186	0.14042
	0.05	2.23729	0.13099
	0.05	2.26271	0.12138
	0.05	2.28814	0.11176
	0.05	2.31356	0.10226
	0.05	2.33898	0.09301
	0.05	2.36441	0.08413
	0.05	2.38983	0.07569
	0.05	2.41525	0.06776
	0.05	2.44068	0.06041
	0.05	2.4661	0.05365
	0.05	2.49153	0.04752
	0.05	2.51695	0.04202
	0.05	2.54237	0.03714
	0.05	2.5678	0.03289
	0.05	2.59322	0.02924
	0.05	2.61864	0.02617
	0.05	2.64407	0.02365
	0.05	2.66949	0.02163
	0.05	2.69492	0.02006
	0.05	2.72034	0.01888
	0.05	2.74576	0.018
	0.05	2.77119	0.01735
	0.05	2.79661	0.01684
	0.05	2.82203	0.01643
	0.05	2.84746	0.01603
	0.05	2.87288	0.01563
	0.05	2.89831	0.01518
	0.05	2.92373	0.01465
	0.05	2.94915	0.01405
	0.05	2.97458	0.01335
	0.05	3	0.01256
	0.05	3.02542	0.01169
	0.05	3.05085	0.01074
	0.05	3.07627	0.00972
	0.05	3.1017	0.00866
	0.05	3.12712	0.00758
	0.05	3.15254	0.00652
	0.05	3.17797	0.00554
	0.05	3.20339	0.00473
	0.05	3.22881	0.00421
	0.05	3.25424	0.00413
	0.05	3.27966	0.0045
	0.05	3.30509	0.00523
	0.05	3.33051	0.00616
	0.05	3.35593	0.0072
	0.05	3.38136	0.00829
	0.05	3.40678	0.00938
	0.05	3.4322	0.01046
	0.05	3.45763	0.01151
	0.05	3.48305	0.01251
	0.05	3.50848	0.01346
	0.05	3.5339	0.01436
	0.05	3.55932	0.01519
	0.05	3.58475	0.01597
	0.05	3.61017	0.01668
	0.05	3.63559	0.01734
	0.05	3.66102	0.01793
	0.05	3.68644	0.01847
	0.05	3.71186	0.01894
	0.05	3.73729	0.01936
	0.05	3.76271	0.01973
	0.05	3.78814	0.02005
	0.05	3.81356	0.02032
	0.05	3.83898	0.02055
	0.05	3.86441	0.02073
	0.05	3.88983	0.02088
	0.05	3.91525	0.02098
	0.05	3.94068	0.02106
	0.05	3.9661	0.0211
	0.05	3.99153	0.02112
	0.05	4.01695	0.02111
	0.05	4.04237	0.02107
	0.05	4.0678	0.02101
	0.05	4.09322	0.02093
	0.05	4.11864	0.02084
	0.05	4.14407	0.02072
	0.05	4.16949	0.02059
	0.05	4.19492	0.02045
	0.05	4.22034	0.02029
	0.05	4.24576	0.02012
	0.05	4.27119	0.01994
	0.05	4.29661	0.01975
	0.05	4.32203	0.01955
	0.05	4.34746	0.01934
	0.05	4.37288	0.01912
	0.05	4.39831	0.01889
	0.05	4.42373	0.01866
	0.05	4.44915	0.01841
	0.05	4.47458	0.01816
	0.05	4.5	0.01791
	0.05	4.52542	0.01765
	0.05	4.55085	0.01738
	0.05	4.57627	0.01711
	0.05	4.6017	0.01683
	0.05	4.62712	0.01655
	0.05	4.65254	0.01627
	0.05	4.67797	0.01598
	0.05	4.70339	0.01569
	0.05	4.72881	0.0154
	0.05	4.75424	0.01511
	0.05	4.77966	0.01482
	0.05	4.80509	0.01452
	0.05	4.83051	0.01423
	0.05	4.85593	0.01394
	0.05	4.88136	0.01364
	0.05	4.90678	0.01335
	0.05	4.9322	0.01306
	0.05	4.95763	0.01277
	0.05	4.98305	0.01249
	0.05	5.00848	0.0122
	0.05	5.0339	0.01192
	0.05	5.05932	0.01164
	0.05	5.08475	0.01137
	0.05	5.11017	0.01109
	0.05	5.13559	0.01083
	0.05	5.16102	0.01056
	0.05	5.18644	0.0103
	0.05	5.21186	0.01005
	0.05	5.23729	0.0098
	0.05	5.26271	0.00955
	0.05	5.28814	0.0093
	0.05	5.31356	0.00907
	0.05	5.33898	0.00883
	0.05	5.36441	0.0086
	0.05	5.38983	0.00837
	0.05	5.41525	0.00815
	0.05	5.44068	0.00793
	0.05	5.4661	0.00772
	0.05	5.49153	0.00751
	0.05	5.51695	0.0073
	0.05	5.54237	0.0071
	0.05	5.5678	0.0069
	0.05	5.59322	0.00671
	0.05	5.61864	0.00652
	0.05	5.64407	0.00633
	0.05	5.66949	0.00615
	0.05	5.69492	0.00597
	0.05	5.72034	0.00579
	0.05	5.74576	0.00562
	0.05	5.77119	0.00545
	0.05	5.79661	0.00528
	0.05	5.82203	0.00511
	0.05	5.84746	0.00495
	0.05	5.87288	0.00479
	0.05	5.89831	0.00464
	0.05	5.92373	0.00448
	0.05	5.94915	0.00433
	0.05	5.97458	0.00419
	0.05	6	0.00404
	0.1	0	0.02008
	0.1	0.02542	0.04539
	0.1	0.05085	0.06451
	0.1	0.07627	0.0792
	0.1	0.1017	0.09087
	0.1	0.12712	0.09958
	0.1	0.15254	0.10523
	0.1	0.17797	0.10808
	0.1	0.20339	0.1089
	0.1	0.22881	0.10902
	0.1	0.25424	0.10985
	0.1	0.27966	0.11232
	0.1	0.30509	0.11627
	0.1	0.33051	0.12053
	0.1	0.35593	0.12347
	0.1	0.38136	0.12372
	0.1	0.40678	0.12079
	0.1	0.4322	0.11546
	0.1	0.45763	0.1101
	0.1	0.48305	0.10823
	0.1	0.50848	0.1129
	0.1	0.5339	0.12423
	0.1	0.55932	0.13922
	0.1	0.58475	0.15365
	0.1	0.61017	0.16371
	0.1	0.63559	0.16652
	0.1	0.66102	0.16043
	0.1	0.68644	0.14526
	0.1	0.71186	0.12303
	0.1	0.73729	0.10009
	0.1	0.76271	0.09115
	0.1	0.78814	0.1111
	0.1	0.81356	0.15376
	0.1	0.83898	0.20622
	0.1	0.86441	0.26094
	0.1	0.88983	0.3138
	0.1	0.91525	0.36257
	0.1	0.94068	0.40643
	0.1	0.9661	0.44583
	0.1	0.99153	0.48233
	0.1	1.01695	0.51826
	0.1	1.04237	0.55622
	0.1	1.0678	0.59841
	0.1	1.09322	0.64596
	0.1	1.11864	0.69871
	0.1	1.14407	0.75519
	0.1	1.16949	0.81304
	0.1	1.19492	0.86939
	0.1	1.22034	0.92133
	0.1	1.24576	0.96617
	0.1	1.27119	1.00169
	0.1	1.29661	1.02622
	0.1	1.32203	1.03873
	0.1	1.34746	1.03877
	0.1	1.37288	1.02648
	0.1	1.39831	1.0025
	0.1	1.42373	0.96789
	0.1	1.44915	0.92403
	0.1	1.47458	0.87254
	0.1	1.5	0.81515
	0.1	1.52542	0.75367
	0.1	1.55085	0.68988
	0.1	1.57627	0.62548
	0.1	1.6017	0.56204
	0.1	1.62712	0.501
	0.1	1.65254	0.44362
	0.1	1.67797	0.39099
	0.1	1.70339	0.34404
	0.1	1.72881	0.30354
	0.1	1.75424	0.26998
	0.1	1.77966	0.2436
	0.1	1.80509	0.22418
	0.1	1.83051	0.21103
	0.1	1.85593	0.20303
	0.1	1.88136	0.19882
	0.1	1.90678	0.19702
	0.1	1.9322	0.19644
	0.1	1.95763	0.19617
	0.1	1.98305	0.19554
	0.1	2.00848	0.19412
	0.1	2.0339	0.19166
	0.1	2.05932	0.18803
	0.1	2.08475	0.18323
	0.1	2.11017	0.17729
	0.1	2.13559	0.17032
	0.1	2.16102	0.16246
	0.1	2.18644	0.15387
	0.1	2.21186	0.14473
	0.1	2.23729	0.13521
	0.1	2.26271	0.12548
	0.1	2.28814	0.1157
	0.1	2.31356	0.10604
	0.1	2.33898	0.0966
	0.1	2.36441	0.08752
	0.1	2.38983	0.07889
	0.1	2.41525	0.07077
	0.1	2.44068	0.06322
	0.1	2.4661	0.05629
	0.1	2.49153	0.04999
	0.1	2.51695	0.04433
	0.1	2.54237	0.03931
	0.1	2.5678	0.03492
	0.1	2.59322	0.03115
	0.1	2.61864	0.02797
	0.1	2.64407	0.02534
	0.1	2.66949	0.02322
	0.1	2.69492	0.02155
	0.1	2.72034	0.02027
	0.1	2.74576	0.0193
	0.1	2.77119	0.01856
	0.1	2.79661	0.01798
	0.1	2.82203	0.01749
	0.1	2.84746	0.01703
	0.1	2.87288	0.01657
	0.1	2.89831	0.01606
	0.1	2.92373	0.01549
	0.1	2.94915	0.01483
	0.1	2.97458	0.01408
	0.1	3	0.01324
	0.1	3.02542	0.0123
	0.1	3.05085	0.01129
	0.1	3.07627	0.0102
	0.1	3.1017	0.00906
	0.1	3.12712	0.00788
	0.1	3.15254	0.00671
	0.1	3.17797	0.00561
	0.1	3.20339	0.00465
	0.1	3.22881	0.00399
	0.1	3.25424	0.00382
	0.1	3.27966	0.0042
	0.1	3.30509	0.005
	0.1	3.33051	0.00604
	0.1	3.35593	0.00719
	0.1	3.38136	0.00838
	0.1	3.40678	0.00958
	0.1	3.4322	0.01076
	0.1	3.45763	0.0119
	0.1	3.48305	0.01299
	0.1	3.50848	0.01403
	0.1	3.5339	0.01502
	0.1	3.55932	0.01594
	0.1	3.58475	0.0168
	0.1	3.61017	0.01759
	0.1	3.63559	0.01832
	0.1	3.66102	0.01899
	0.1	3.68644	0.01959
	0.1	3.71186	0.02013
	0.1	3.73729	0.02062
	0.1	3.76271	0.02104
	0.1	3.78814	0.02142
	0.1	3.81356	0.02174
	0.1	3.83898	0.02202
	0.1	3.86441	0.02225
	0.1	3.88983	0.02243
	0.1	3.91525	0.02258
	0.1	3.94068	0.02269
	0.1	3.9661	0.02277
	0.1	3.99153	0.02281
	0.1	4.01695	0.02283
	0.1	4.04237	0.02282
	0.1	4.0678	0.02278
	0.1	4.09322	0.02272
	0.1	4.11864	0.02264
	0.1	4.14407	0.02254
	0.1	4.16949	0.02242
	0.1	4.19492	0.02228
	0.1	4.22034	0.02213
	0.1	4.24576	0.02197
	0.1	4.27119	0.02179
	0.1	4.29661	0.0216
	0.1	4.32203	0.02139
	0.1	4.34746	0.02118
	0.1	4.37288	0.02095
	0.1	4.39831	0.02072
	0.1	4.42373	0.02047
	0.1	4.44915	0.02022
	0.1	4.47458	0.01996
	0.1	4.5	0.01969
	0.1	4.52542	0.01942
	0.1	4.55085	0.01913
	0.1	4.57627	0.01885
	0.1	4.6017	0.01855
	0.1	4.62712	0.01826
	0.1	4.65254	0.01795
	0.1	4.67797	0.01765
	0.1	4.70339	0.01734
	0.1	4.72881	0.01703
	0.1	4.75424	0.01671
	0.1	4.77966	0.0164
	0.1	4.80509	0.01608
	0.1	4.83051	0.01576
	0.1	4.85593	0.01545
	0.1	4.88136	0.01513
	0.1	4.90678	0.01481
	0.1	4.9322	0.0145
	0.1	4.95763	0.01418
	0.1	4.98305	0.01387
	0.1	5.00848	0.01356
	0.1	5.0339	0.01326
	0.1	5.05932	0.01295
	0.1	5.08475	0.01265
	0.1	5.11017	0.01236
	0.1	5.13559	0.01207
	0.1	5.16102	0.01178
	0.1	5.18644	0.01149
	0.1	5.21186	0.01121
	0.1	5.23729	0.01094
	0.1	5.26271	0.01067
	0.1	5.28814	0.0104
	0.1	5.31356	0.01014
	0.1	5.33898	0.00988
	0.1	5.36441	0.00962
	0.1	5.38983	0.00938
	0.1	5.41525	0.00913
	0.1	5.44068	0.00889
	0.1	5.4661	0.00866
	0.1	5.49153	0.00843
	0.1	5.51695	0.0082
	0.1	5.54237	0.00798
	0.1	5.5678	0.00776
	0.1	5.59322	0.00754
	0.1	5.61864	0.00733
	0.1	5.64407	0.00713
	0.1	5.66949	0.00692
	0.1	5.69492	0.00672
	0.1	5.72034	0.00653
	0.1	5.74576	0.00633
	0.1	5.77119	0.00615
	0.1	5.79661	0.00596
	0.1	5.82203	0.00578
	0.1	5.84746	0.0056
	0.1	5.87288	0.00542
	0.1	5.89831	0.00525
	0.1	5.92373	0.00508
	0.1	5.94915	0.00492
	0.1	5.97458	0.00475
	0.1	6	0.00459
	0.15	0	0.02008
	0.15	0.02542	0.04539
	0.15	0.05085	0.06451
	0.15	0.07627	0.07921
	0.15	0.1017	0.09089
	0.15	0.12712	0.09962
	0.15	0.15254	0.10529
	0.15	0.17797	0.10816
	0.15	0.20339	0.10901
	0.15	0.22881	0.10916
	0.15	0.25424	0.11002
	0.15	0.27966	0.11253
	0.15	0.30509	0.11653
	0.15	0.33051	0.12083
	0.15	0.35593	0.12382
	0.15	0.38136	0.12412
	0.15	0.40678	0.12124
	0.15	0.4322	0.11598
	0.15	0.45763	0.11068
	0.15	0.48305	0.10889
	0.15	0.50848	0.11363
	0.15	0.5339	0.12502
	0.15	0.55932	0.14007
	0.15	0.58475	0.15457
	0.15	0.61017	0.16466
	0.15	0.63559	0.16746
	0.15	0.66102	0.1613
	0.15	0.68644	0.14596
	0.15	0.71186	0.12342
	0.15	0.73729	0.10001
	0.15	0.76271	0.09063
	0.15	0.78814	0.11066
	0.15	0.81356	0.15378
	0.15	0.83898	0.2068
	0.15	0.86441	0.26206
	0.15	0.88983	0.31543
	0.15	0.91525	0.36465
	0.15	0.94068	0.40888
	0.15	0.9661	0.44856
	0.15	0.99153	0.48528
	0.15	1.01695	0.52141
	0.15	1.04237	0.55963
	0.15	1.0678	0.60218
	0.15	1.09322	0.65028
	0.15	1.11864	0.70378
	0.15	1.14407	0.76123
	0.15	1.16949	0.8202
	0.15	1.19492	0.87781
	0.15	1.22034	0.93105
	0.15	1.24576	0.9772
	0.15	1.27119	1.01395
	0.15	1.29661	1.0396
	0.15	1.32203	1.05305
	0.15	1.34746	1.05382
	0.15	1.37288	1.04204
	0.15	1.39831	1.01831
	0.15	1.42373	0.98369
	0.15	1.44915	0.93957
	0.15	1.47458	0.88757
	0.15	1.5	0.82947
	0.15	1.52542	0.76709
	0.15	1.55085	0.70224
	0.15	1.57627	0.63665
	0.15	1.6017	0.57193
	0.15	1.62712	0.50956
	0.15	1.65254	0.45082
	0.15	1.67797	0.39686
	0.15	1.70339	0.34865
	0.15	1.72881	0.30697
	0.15	1.75424	0.27241
	0.15	1.77966	0.24524
	0.15	1.80509	0.22529
	0.15	1.83051	0.2119
	0.15	1.85593	0.20392
	0.15	1.88136	0.19993
	0.15	1.90678	0.19848
	0.15	1.9322	0.19834
	0.15	1.95763	0.19852
	0.15	1.98305	0.19833
	0.15	2.00848	0.19731
	0.15	2.0339	0.1952
	0.15	2.05932	0.19187
	0.15	2.08475	0.1873
	0.15	2.11017	0.18153
	0.15	2.13559	0.17468
	0.15	2.16102	0.16689
	0.15	2.18644	0.15831
	0.15	2.21186	0.14912
	0.15	2.23729	0.13952
	0.15	2.26271	0.12967
	0.15	2.28814	0.11975
	0.15	2.31356	0.10991
	0.15	2.33898	0.1003
	0.15	2.36441	0.09102
	0.15	2.38983	0.08219
	0.15	2.41525	0.07387
	0.15	2.44068	0.06614
	0.15	2.4661	0.05902
	0.15	2.49153	0.05254
	0.15	2.51695	0.04673
	0.15	2.54237	0.04156
	0.15	2.5678	0.03704
	0.15	2.59322	0.03314
	0.15	2.61864	0.02984
	0.15	2.64407	0.0271
	0.15	2.66949	0.02488
	0.15	2.69492	0.02311
	0.15	2.72034	0.02173
	0.15	2.74576	0.02066
	0.15	2.77119	0.01984
	0.15	2.79661	0.01917
	0.15	2.82203	0.01861
	0.15	2.84746	0.01809
	0.15	2.87288	0.01756
	0.15	2.89831	0.017
	0.15	2.92373	0.01637
	0.15	2.94915	0.01566
	0.15	2.97458	0.01485
	0.15	3	0.01395
	0.15	3.02542	0.01296
	0.15	3.05085	0.01188
	0.15	3.07627	0.01071
	0.15	3.1017	0.00949
	0.15	3.12712	0.00822
	0.15	3.15254	0.00694
	0.15	3.17797	0.0057
	0.15	3.20339	0.00458
	0.15	3.22881	0.00376
	0.15	3.25424	0.00347
	0.15	3.27966	0.00385
	0.15	3.30509	0.00474
	0.15	3.33051	0.00589
	0.15	3.35593	0.00716
	0.15	3.38136	0.00847
	0.15	3.40678	0.00977
	0.15	3.4322	0.01106
	0.15	3.45763	0.0123
	0.15	3.48305	0.01349
	0.15	3.50848	0.01463
	0.15	3.5339	0.01571
	0.15	3.55932	0.01672
	0.15	3.58475	0.01766
	0.15	3.61017	0.01854
	0.15	3.63559	0.01935
	0.15	3.66102	0.02009
	0.15	3.68644	0.02077
	0.15	3.71186	0.02138
	0.15	3.73729	0.02193
	0.15	3.76271	0.02242
	0.15	3.78814	0.02286
	0.15	3.81356	0.02324
	0.15	3.83898	0.02356
	0.15	3.86441	0.02384
	0.15	3.88983	0.02408
	0.15	3.91525	0.02427
	0.15	3.94068	0.02442
	0.15	3.9661	0.02453
	0.15	3.99153	0.02461
	0.15	4.01695	0.02466
	0.15	4.04237	0.02467
	0.15	4.0678	0.02466
	0.15	4.09322	0.02462
	0.15	4.11864	0.02456
	0.15	4.14407	0.02447
	0.15	4.16949	0.02437
	0.15	4.19492	0.02424
	0.15	4.22034	0.0241
	0.15	4.24576	0.02394
	0.15	4.27119	0.02377
	0.15	4.29661	0.02358
	0.15	4.32203	0.02337
	0.15	4.34746	0.02316
	0.15	4.37288	0.02293
	0.15	4.39831	0.02268
	0.15	4.42373	0.02243
	0.15	4.44915	0.02217
	0.15	4.47458	0.0219
	0.15	4.5	0.02162
	0.15	4.52542	0.02133
	0.15	4.55085	0.02103
	0.15	4.57627	0.02073
	0.15	4.6017	0.02042
	0.15	4.62712	0.0201
	0.15	4.65254	0.01978
	0.15	4.67797	0.01945
	0.15	4.70339	0.01912
	0.15	4.72881	0.01879
	0.15	4.75424	0.01845
	0.15	4.77966	0.01811
	0.15	4.80509	0.01777
	0.15	4.83051	0.01743
	0.15	4.85593	0.01709
	0.15	4.88136	0.01675
	0.15	4.90678	0.0164
	0.15	4.9322	0.01606
	0.15	4.95763	0.01572
	0.15	4.98305	0.01539
	0.15	5.00848	0.01505
	0.15	5.0339	0.01472
	0.15	5.05932	0.01439
	0.15	5.08475	0.01406
	0.15	5.11017	0.01374
	0.15	5.13559	0.01342
	0.15	5.16102	0.0131
	0.15	5.18644	0.01279
	0.15	5.21186	0.01249
	0.15	5.23729	0.01219
	0.15	5.26271	0.01189
	0.15	5.28814	0.0116
	0.15	5.31356	0.01131
	0.15	5.33898	0.01102
	0.15	5.36441	0.01075
	0.15	5.38983	0.01047
	0.15	5.41525	0.01021
	0.15	5.44068	0.00994
	0.15	5.4661	0.00968
	0.15	5.49153	0.00943
	0.15	5.51695	0.00918
	0.15	5.54237	0.00893
	0.15	5.5678	0.00869
	0.15	5.59322	0.00846
	0.15	5.61864	0.00823
	0.15	5.64407	0.008
	0.15	5.66949	0.00777
	0.15	5.69492	0.00755
	0.15	5.72034	0.00734
	0.15	5.74576	0.00713
	0.15	5.77119	0.00692
	0.15	5.79661	0.00671
	0.15	5.82203	0.00651
	0.15	5.84746	0.00632
	0.15	5.87288	0.00612
	0.15	5.89831	0.00593
	0.15	5.92373	0.00574
	0.15	5.94915	0.00556
	0.15	5.97458	0.00538
	0.15	6	0.0052
	0.2	0	0.02008
	0.2	0.02542	0.04539
	0.2	0.05085	0.06452
	0.2	0.07627	0.07922
	0.2	0.1017	0.09091
	0.2	0.12712	0.09965
	0.2	0.15254	0.10534
	0.2	0.17797	0.10823
	0.2	0.20339	0.10912
	0.2	0.22881	0.10929
	0.2	0.25424	0.1102
	0.2	0.27966	0.11274
	0.2	0.30509	0.11678
	0.2	0.33051	0.12113
	0.2	0.35593	0.12416
	0.2	0.38136	0.12452
	0.2	0.40678	0.12169
	0.2	0.4322	0.11649
	0.2	0.45763	0.11126
	0.2	0.48305	0.10955
	0.2	0.50848	0.11435
	0.2	0.5339	0.12582
	0.2	0.55932	0.14093
	0.2	0.58475	0.15548
	0.2	0.61017	0.16561
	0.2	0.63559	0.16841
	0.2	0.66102	0.16217
	0.2	0.68644	0.14666
	0.2	0.71186	0.1238
	0.2	0.73729	0.09993
	0.2	0.76271	0.0901
	0.2	0.78814	0.1102
	0.2	0.81356	0.15379
	0.2	0.83898	0.20736
	0.2	0.86441	0.26318
	0.2	0.88983	0.31705
	0.2	0.91525	0.36671
	0.2	0.94068	0.4113
	0.2	0.9661	0.45127
	0.2	0.99153	0.4882
	0.2	1.01695	0.52454
	0.2	1.04237	0.563
	0.2	1.0678	0.60591
	0.2	1.09322	0.65456
	0.2	1.11864	0.70881
	0.2	1.14407	0.76721
	0.2	1.16949	0.82732
	0.2	1.19492	0.88619
	0.2	1.22034	0.94075
	0.2	1.24576	0.98822
	0.2	1.27119	1.02623
	0.2	1.29661	1.05301
	0.2	1.32203	1.06743
	0.2	1.34746	1.06896
	0.2	1.37288	1.05769
	0.2	1.39831	1.03422
	0.2	1.42373	0.99961
	0.2	1.44915	0.95524
	0.2	1.47458	0.90275
	0.2	1.5	0.84393
	0.2	1.52542	0.78065
	0.2	1.55085	0.71472
	0.2	1.57627	0.64794
	0.2	1.6017	0.58193
	0.2	1.62712	0.5182
	0.2	1.65254	0.45809
	0.2	1.67797	0.40277
	0.2	1.70339	0.35325
	0.2	1.72881	0.31038
	0.2	1.75424	0.27477
	0.2	1.77966	0.24677
	0.2	1.80509	0.22627
	0.2	1.83051	0.21262
	0.2	1.85593	0.20465
	0.2	1.88136	0.20089
	0.2	1.90678	0.19983
	0.2	1.9322	0.20014
	0.2	1.95763	0.20079
	0.2	1.98305	0.20106
	0.2	2.00848	0.20046
	0.2	2.0339	0.19872
	0.2	2.05932	0.19571
	0.2	2.08475	0.19139
	0.2	2.11017	0.18582
	0.2	2.13559	0.1791
	0.2	2.16102	0.17137
	0.2	2.18644	0.16281
	0.2	2.21186	0.1536
	0.2	2.23729	0.14392
	0.2	2.26271	0.13396
	0.2	2.28814	0.1239
	0.2	2.31356	0.11389
	0.2	2.33898	0.10409
	0.2	2.36441	0.09462
	0.2	2.38983	0.08559
	0.2	2.41525	0.07708
	0.2	2.44068	0.06915
	0.2	2.4661	0.06184
	0.2	2.49153	0.05519
	0.2	2.51695	0.04921
	0.2	2.54237	0.0439
	0.2	2.5678	0.03924
	0.2	2.59322	0.03521
	0.2	2.61864	0.03179
	0.2	2.64407	0.02894
	0.2	2.66949	0.0266
	0.2	2.69492	0.02473
	0.2	2.72034	0.02325
	0.2	2.74576	0.02209
	0.2	2.77119	0.02117
	0.2	2.79661	0.02043
	0.2	2.82203	0.01979
	0.2	2.84746	0.0192
	0.2	2.87288	0.01861
	0.2	2.89831	0.01799
	0.2	2.92373	0.0173
	0.2	2.94915	0.01654
	0.2	2.97458	0.01568
	0.2	3	0.01472
	0.2	3.02542	0.01366
	0.2	3.05085	0.01251
	0.2	3.07627	0.01128
	0.2	3.1017	0.00997
	0.2	3.12712	0.00861
	0.2	3.15254	0.00722
	0.2	3.17797	0.00584
	0.2	3.20339	0.00455
	0.2	3.22881	0.00352
	0.2	3.25424	0.00307
	0.2	3.27966	0.00345
	0.2	3.30509	0.00444
	0.2	3.33051	0.00573
	0.2	3.35593	0.00712
	0.2	3.38136	0.00855
	0.2	3.40678	0.00997
	0.2	3.4322	0.01137
	0.2	3.45763	0.01271
	0.2	3.48305	0.01401
	0.2	3.50848	0.01525
	0.2	3.5339	0.01642
	0.2	3.55932	0.01753
	0.2	3.58475	0.01856
	0.2	3.61017	0.01953
	0.2	3.63559	0.02042
	0.2	3.66102	0.02124
	0.2	3.68644	0.022
	0.2	3.71186	0.02269
	0.2	3.73729	0.02331
	0.2	3.76271	0.02387
	0.2	3.78814	0.02437
	0.2	3.81356	0.02481
	0.2	3.83898	0.02519
	0.2	3.86441	0.02553
	0.2	3.88983	0.02581
	0.2	3.91525	0.02605
	0.2	3.94068	0.02625
	0.2	3.9661	0.0264
	0.2	3.99153	0.02652
	0.2	4.01695	0.0266
	0.2	4.04237	0.02664
	0.2	4.0678	0.02666
	0.2	4.09322	0.02664
	0.2	4.11864	0.0266
	0.2	4.14407	0.02654
	0.2	4.16949	0.02645
	0.2	4.19492	0.02634
	0.2	4.22034	0.02621
	0.2	4.24576	0.02605
	0.2	4.27119	0.02588
	0.2	4.29661	0.0257
	0.2	4.32203	0.0255
	0.2	4.34746	0.02528
	0.2	4.37288	0.02504
	0.2	4.39831	0.0248
	0.2	4.42373	0.02454
	0.2	4.44915	0.02427
	0.2	4.47458	0.02399
	0.2	4.5	0.02369
	0.2	4.52542	0.02339
	0.2	4.55085	0.02308
	0.2	4.57627	0.02276
	0.2	4.6017	0.02243
	0.2	4.62712	0.0221
	0.2	4.65254	0.02175
	0.2	4.67797	0.02141
	0.2	4.70339	0.02106
	0.2	4.72881	0.0207
	0.2	4.75424	0.02034
	0.2	4.77966	0.01997
	0.2	4.80509	0.01961
	0.2	4.83051	0.01924
	0.2	4.85593	0.01887
	0.2	4.88136	0.0185
	0.2	4.90678	0.01813
	0.2	4.9322	0.01777
	0.2	4.95763	0.0174
	0.2	4.98305	0.01703
	0.2	5.00848	0.01667
	0.2	5.0339	0.01631
	0.2	5.05932	0.01595
	0.2	5.08475	0.01559
	0.2	5.11017	0.01524
	0.2	5.13559	0.01489
	0.2	5.16102	0.01455
	0.2	5.18644	0.01421
	0.2	5.21186	0.01388
	0.2	5.23729	0.01355
	0.2	5.26271	0.01322
	0.2	5.28814	0.0129
	0.2	5.31356	0.01259
	0.2	5.33898	0.01228
	0.2	5.36441	0.01197
	0.2	5.38983	0.01167
	0.2	5.41525	0.01138
	0.2	5.44068	0.01109
	0.2	5.4661	0.01081
	0.2	5.49153	0.01053
	0.2	5.51695	0.01025
	0.2	5.54237	0.00998
	0.2	5.5678	0.00972
	0.2	5.59322	0.00946
	0.2	5.61864	0.00921
	0.2	5.64407	0.00896
	0.2	5.66949	0.00871
	0.2	5.69492	0.00847
	0.2	5.72034	0.00823
	0.2	5.74576	0.008
	0.2	5.77119	0.00777
	0.2	5.79661	0.00755
	0.2	5.82203	0.00732
	0.2	5.84746	0.00711
	0.2	5.87288	0.00689
	0.2	5.89831	0.00668
	0.2	5.92373	0.00648
	0.2	5.94915	0.00628
	0.2	5.97458	0.00608
	0.2	6	0.00588
	0.25	0	0.02008
	0.25	0.02542	0.04539
	0.25	0.05085	0.06452
	0.25	0.07627	0.07923
	0.25	0.1017	0.09093
	0.25	0.12712	0.09969
	0.25	0.15254	0.1054
	0.25	0.17797	0.10831
	0.25	0.20339	0.10922
	0.25	0.22881	0.10943
	0.25	0.25424	0.11037
	0.25	0.27966	0.11296
	0.25	0.30509	0.11704
	0.25	0.33051	0.12143
	0.25	0.35593	0.12451
	0.25	0.38136	0.12492
	0.25	0.40678	0.12215
	0.25	0.4322	0.11701
	0.25	0.45763	0.11185
	0.25	0.48305	0.1102
	0.25	0.50848	0.11509
	0.25	0.5339	0.12661
	0.25	0.55932	0.14179
	0.25	0.58475	0.1564
	0.25	0.61017	0.16656
	0.25	0.63559	0.16935
	0.25	0.66102	0.16304
	0.25	0.68644	0.14735
	0.25	0.71186	0.12419
	0.25	0.73729	0.09984
	0.25	0.76271	0.08955
	0.25	0.78814	0.10972
	0.25	0.81356	0.15379
	0.25	0.83898	0.20792
	0.25	0.86441	0.26428
	0.25	0.88983	0.31867
	0.25	0.91525	0.36877
	0.25	0.94068	0.41372
	0.25	0.9661	0.45396
	0.25	0.99153	0.4911
	0.25	1.01695	0.52763
	0.25	1.04237	0.56633
	0.25	1.0678	0.60959
	0.25	1.09322	0.65877
	0.25	1.11864	0.71377
	0.25	1.14407	0.77313
	0.25	1.16949	0.83439
	0.25	1.19492	0.89453
	0.25	1.22034	0.95044
	0.25	1.24576	0.99924
	0.25	1.27119	1.03852
	0.25	1.29661	1.06646
	0.25	1.32203	1.08186
	0.25	1.34746	1.08416
	0.25	1.37288	1.07342
	0.25	1.39831	1.05024
	0.25	1.42373	1.01564
	0.25	1.44915	0.97103
	0.25	1.47458	0.91806
	0.25	1.5	0.85853
	0.25	1.52542	0.79434
	0.25	1.55085	0.72734
	0.25	1.57627	0.65934
	0.25	1.6017	0.59203
	0.25	1.62712	0.52693
	0.25	1.65254	0.46543
	0.25	1.67797	0.40872
	0.25	1.70339	0.35787
	0.25	1.72881	0.31375
	0.25	1.75424	0.27707
	0.25	1.77966	0.2482
	0.25	1.80509	0.22712
	0.25	1.83051	0.21319
	0.25	1.85593	0.20523
	0.25	1.88136	0.20171
	0.25	1.90678	0.20104
	0.25	1.9322	0.20183
	0.25	1.95763	0.20298
	0.25	1.98305	0.20373
	0.25	2.00848	0.20358
	0.25	2.0339	0.20223
	0.25	2.05932	0.19955
	0.25	2.08475	0.19551
	0.25	2.11017	0.19014
	0.25	2.13559	0.18356
	0.25	2.16102	0.17592
	0.25	2.18644	0.16739
	0.25	2.21186	0.15815
	0.25	2.23729	0.14841
	0.25	2.26271	0.13834
	0.25	2.28814	0.12814
	0.25	2.31356	0.11797
	0.25	2.33898	0.10799
	0.25	2.36441	0.09833
	0.25	2.38983	0.0891
	0.25	2.41525	0.08038
	0.25	2.44068	0.07226
	0.25	2.4661	0.06476
	0.25	2.49153	0.05794
	0.25	2.51695	0.05179
	0.25	2.54237	0.04632
	0.25	2.5678	0.04151
	0.25	2.59322	0.03736
	0.25	2.61864	0.03381
	0.25	2.64407	0.03084
	0.25	2.66949	0.0284
	0.25	2.69492	0.02642
	0.25	2.72034	0.02484
	0.25	2.74576	0.02358
	0.25	2.77119	0.02258
	0.25	2.79661	0.02175
	0.25	2.82203	0.02103
	0.25	2.84746	0.02037
	0.25	2.87288	0.01972
	0.25	2.89831	0.01904
	0.25	2.92373	0.01829
	0.25	2.94915	0.01747
	0.25	2.97458	0.01655
	0.25	3	0.01554
	0.25	3.02542	0.01442
	0.25	3.05085	0.0132
	0.25	3.07627	0.01189
	0.25	3.1017	0.0105
	0.25	3.12712	0.00904
	0.25	3.15254	0.00754
	0.25	3.17797	0.00603
	0.25	3.20339	0.00457
	0.25	3.22881	0.00331
	0.25	3.25424	0.00263
	0.25	3.27966	0.00299
	0.25	3.30509	0.00412
	0.25	3.33051	0.00555
	0.25	3.35593	0.00709
	0.25	3.38136	0.00864
	0.25	3.40678	0.01018
	0.25	3.4322	0.01169
	0.25	3.45763	0.01315
	0.25	3.48305	0.01455
	0.25	3.50848	0.01589
	0.25	3.5339	0.01717
	0.25	3.55932	0.01837
	0.25	3.58475	0.0195
	0.25	3.61017	0.02056
	0.25	3.63559	0.02154
	0.25	3.66102	0.02245
	0.25	3.68644	0.02329
	0.25	3.71186	0.02406
	0.25	3.73729	0.02475
	0.25	3.76271	0.02539
	0.25	3.78814	0.02595
	0.25	3.81356	0.02646
	0.25	3.83898	0.02691
	0.25	3.86441	0.0273
	0.25	3.88983	0.02764
	0.25	3.91525	0.02793
	0.25	3.94068	0.02818
	0.25	3.9661	0.02837
	0.25	3.99153	0.02853
	0.25	4.01695	0.02865
	0.25	4.04237	0.02873
	0.25	4.0678	0.02878
	0.25	4.09322	0.02879
	0.25	4.11864	0.02878
	0.25	4.14407	0.02873
	0.25	4.16949	0.02866
	0.25	4.19492	0.02857
	0.25	4.22034	0.02845
	0.25	4.24576	0.02831
	0.25	4.27119	0.02815
	0.25	4.29661	0.02797
	0.25	4.32203	0.02777
	0.25	4.34746	0.02755
	0.25	4.37288	0.02732
	0.25	4.39831	0.02707
	0.25	4.42373	0.0268
	0.25	4.44915	0.02652
	0.25	4.47458	0.02623
	0.25	4.5	0.02593
	0.25	4.52542	0.02561
	0.25	4.55085	0.02529
	0.25	4.57627	0.02495
	0.25	4.6017	0.0246
	0.25	4.62712	0.02425
	0.25	4.65254	0.02389
	0.25	4.67797	0.02352
	0.25	4.70339	0.02314
	0.25	4.72881	0.02276
	0.25	4.75424	0.02238
	0.25	4.77966	0.02199
	0.25	4.80509	0.0216
	0.25	4.83051	0.0212
	0.25	4.85593	0.02081
	0.25	4.88136	0.02041
	0.25	4.90678	0.02001
	0.25	4.9322	0.01961
	0.25	4.95763	0.01921
	0.25	4.98305	0.01882
	0.25	5.00848	0.01842
	0.25	5.0339	0.01803
	0.25	5.05932	0.01764
	0.25	5.08475	0.01726
	0.25	5.11017	0.01688
	0.25	5.13559	0.0165
	0.25	5.16102	0.01612
	0.25	5.18644	0.01575
	0.25	5.21186	0.01539
	0.25	5.23729	0.01503
	0.25	5.26271	0.01467
	0.25	5.28814	0.01432
	0.25	5.31356	0.01398
	0.25	5.33898	0.01364
	0.25	5.36441	0.01331
	0.25	5.38983	0.01298
	0.25	5.41525	0.01266
	0.25	5.44068	0.01234
	0.25	5.4661	0.01203
	0.25	5.49153	0.01173
	0.25	5.51695	0.01143
	0.25	5.54237	0.01113
	0.25	5.5678	0.01084
	0.25	5.59322	0.01056
	0.25	5.61864	0.01028
	0.25	5.64407	0.01
	0.25	5.66949	0.00974
	0.25	5.69492	0.00947
	0.25	5.72034	0.00921
	0.25	5.74576	0.00895
	0.25	5.77119	0.0087
	0.25	5.79661	0.00846
	0.25	5.82203	0.00821
	0.25	5.84746	0.00798
	0.25	5.87288	0.00774
	0.25	5.89831	0.00751
	0.25	5.92373	0.00729
	0.25	5.94915	0.00706
	0.25	5.97458	0.00685
	0.25	6	0.00663
	0.3	0	0.02008
	0.3	0.02542	0.04539
	0.3	0.05085	0.06453
	0.3	0.07627	0.07924
	0.3	0.1017	0.09095
	0.3	0.12712	0.09972
	0.3	0.15254	0.10545
	0.3	0.17797	0.10839
	0.3	0.20339	0.10933
	0.3	0.22881	0.10957
	0.3	0.25424	0.11055
	0.3	0.27966	0.11317
	0.3	0.30509	0.11729
	0.3	0.33051	0.12173
	0.3	0.35593	0.12486
	0.3	0.38136	0.12531
	0.3	0.40678	0.1226
	0.3	0.4322	0.11752
	0.3	0.45763	0.11243
	0.3	0.48305	0.11086
	0.3	0.50848	0.11582
	0.3	0.5339	0.12741
	0.3	0.55932	0.14265
	0.3	0.58475	0.15731
	0.3	0.61017	0.16751
	0.3	0.63559	0.1703
	0.3	0.66102	0.16392
	0.3	0.68644	0.14805
	0.3	0.71186	0.12458
	0.3	0.73729	0.09974
	0.3	0.76271	0.08899
	0.3	0.78814	0.10923
	0.3	0.81356	0.15377
	0.3	0.83898	0.20847
	0.3	0.86441	0.26538
	0.3	0.88983	0.32028
	0.3	0.91525	0.37082
	0.3	0.94068	0.41613
	0.3	0.9661	0.45664
	0.3	0.99153	0.49399
	0.3	1.01695	0.53069
	0.3	1.04237	0.56961
	0.3	1.0678	0.61323
	0.3	1.09322	0.66293
	0.3	1.11864	0.71868
	0.3	1.14407	0.779
	0.3	1.16949	0.84141
	0.3	1.19492	0.90283
	0.3	1.22034	0.96009
	0.3	1.24576	1.01025
	0.3	1.27119	1.05083
	0.3	1.29661	1.07994
	0.3	1.32203	1.09634
	0.3	1.34746	1.09943
	0.3	1.37288	1.08925
	0.3	1.39831	1.06636
	0.3	1.42373	1.03179
	0.3	1.44915	0.98695
	0.3	1.47458	0.9335
	0.3	1.5	0.87327
	0.3	1.52542	0.80816
	0.3	1.55085	0.74008
	0.3	1.57627	0.67087
	0.3	1.6017	0.60224
	0.3	1.62712	0.53575
	0.3	1.65254	0.47283
	0.3	1.67797	0.41471
	0.3	1.70339	0.36248
	0.3	1.72881	0.3171
	0.3	1.75424	0.27929
	0.3	1.77966	0.24953
	0.3	1.80509	0.22782
	0.3	1.83051	0.21359
	0.3	1.85593	0.20565
	0.3	1.88136	0.20238
	0.3	1.90678	0.20213
	0.3	1.9322	0.20341
	0.3	1.95763	0.20508
	0.3	1.98305	0.20633
	0.3	2.00848	0.20665
	0.3	2.0339	0.20572
	0.3	2.05932	0.2034
	0.3	2.08475	0.19964
	0.3	2.11017	0.19449
	0.3	2.13559	0.18808
	0.3	2.16102	0.18053
	0.3	2.18644	0.17204
	0.3	2.21186	0.16279
	0.3	2.23729	0.15299
	0.3	2.26271	0.14282
	0.3	2.28814	0.13249
	0.3	2.31356	0.12216
	0.3	2.33898	0.112
	0.3	2.36441	0.10214
	0.3	2.38983	0.09271
	0.3	2.41525	0.08379
	0.3	2.44068	0.07547
	0.3	2.4661	0.06778
	0.3	2.49153	0.06077
	0.3	2.51695	0.05445
	0.3	2.54237	0.04882
	0.3	2.5678	0.04387
	0.3	2.59322	0.03958
	0.3	2.61864	0.03591
	0.3	2.64407	0.03282
	0.3	2.66949	0.03027
	0.3	2.69492	0.02818
	0.3	2.72034	0.0265
	0.3	2.74576	0.02514
	0.3	2.77119	0.02404
	0.3	2.79661	0.02313
	0.3	2.82203	0.02234
	0.3	2.84746	0.02161
	0.3	2.87288	0.02089
	0.3	2.89831	0.02014
	0.3	2.92373	0.01934
	0.3	2.94915	0.01846
	0.3	2.97458	0.01748
	0.3	3	0.01641
	0.3	3.02542	0.01522
	0.3	3.05085	0.01394
	0.3	3.07627	0.01255
	0.3	3.1017	0.01108
	0.3	3.12712	0.00953
	0.3	3.15254	0.00792
	0.3	3.17797	0.00628
	0.3	3.20339	0.00466
	0.3	3.22881	0.00315
	0.3	3.25424	0.00216
	0.3	3.27966	0.00247
	0.3	3.30509	0.00377
	0.3	3.33051	0.00538
	0.3	3.35593	0.00706
	0.3	3.38136	0.00875
	0.3	3.40678	0.01041
	0.3	3.4322	0.01204
	0.3	3.45763	0.01361
	0.3	3.48305	0.01512
	0.3	3.50848	0.01657
	0.3	3.5339	0.01795
	0.3	3.55932	0.01925
	0.3	3.58475	0.02048
	0.3	3.61017	0.02164
	0.3	3.63559	0.02271
	0.3	3.66102	0.02371
	0.3	3.68644	0.02464
	0.3	3.71186	0.02549
	0.3	3.73729	0.02627
	0.3	3.76271	0.02698
	0.3	3.78814	0.02762
	0.3	3.81356	0.0282
	0.3	3.83898	0.02871
	0.3	3.86441	0.02917
	0.3	3.88983	0.02957
	0.3	3.91525	0.02992
	0.3	3.94068	0.03021
	0.3	3.9661	0.03046
	0.3	3.99153	0.03066
	0.3	4.01695	0.03082
	0.3	4.04237	0.03094
	0.3	4.0678	0.03103
	0.3	4.09322	0.03107
	0.3	4.11864	0.03109
	0.3	4.14407	0.03107
	0.3	4.16949	0.03102
	0.3	4.19492	0.03094
	0.3	4.22034	0.03084
	0.3	4.24576	0.03072
	0.3	4.27119	0.03056
	0.3	4.29661	0.03039
	0.3	4.32203	0.0302
	0.3	4.34746	0.02998
	0.3	4.37288	0.02975
	0.3	4.39831	0.0295
	0.3	4.42373	0.02923
	0.3	4.44915	0.02894
	0.3	4.47458	0.02864
	0.3	4.5	0.02833
	0.3	4.52542	0.028
	0.3	4.55085	0.02766
	0.3	4.57627	0.0273
	0.3	4.6017	0.02694
	0.3	4.62712	0.02657
	0.3	4.65254	0.02618
	0.3	4.67797	0.02579
	0.3	4.70339	0.02539
	0.3	4.72881	0.02499
	0.3	4.75424	0.02458
	0.3	4.77966	0.02416
	0.3	4.80509	0.02374
	0.3	4.83051	0.02332
	0.3	4.85593	0.02289
	0.3	4.88136	0.02247
	0.3	4.90678	0.02204
	0.3	4.9322	0.02161
	0.3	4.95763	0.02118
	0.3	4.98305	0.02075
	0.3	5.00848	0.02033
	0.3	5.0339	0.0199
	0.3	5.05932	0.01948
	0.3	5.08475	0.01906
	0.3	5.11017	0.01865
	0.3	5.13559	0.01824
	0.3	5.16102	0.01783
	0.3	5.18644	0.01743
	0.3	5.21186	0.01703
	0.3	5.23729	0.01664
	0.3	5.26271	0.01625
	0.3	5.28814	0.01587
	0.3	5.31356	0.01549
	0.3	5.33898	0.01513
	0.3	5.36441	0.01476
	0.3	5.38983	0.0144
	0.3	5.41525	0.01405
	0.3	5.44068	0.01371
	0.3	5.4661	0.01337
	0.3	5.49153	0.01303
	0.3	5.51695	0.0127
	0.3	5.54237	0.01238
	0.3	5.5678	0.01206
	0.3	5.59322	0.01175
	0.3	5.61864	0.01145
	0.3	5.64407	0.01115
	0.3	5.66949	0.01085
	0.3	5.69492	0.01056
	0.3	5.72034	0.01028
	0.3	5.74576	0.01
	0.3	5.77119	0.00973
	0.3	5.79661	0.00946
	0.3	5.82203	0.00919
	0.3	5.84746	0.00893
	0.3	5.87288	0.00867
	0.3	5.89831	0.00842
	0.3	5.92373	0.00817
	0.3	5.94915	0.00793
	0.3	5.97458	0.00769
	0.3	6	0.00746
	0.35	0	0.02008
	0.35	0.02542	0.04539
	0.35	0.05085	0.06453
	0.35	0.07627	0.07925
	0.35	0.1017	0.09097
	0.35	0.12712	0.09976
	0.35	0.15254	0.10551
	0.35	0.17797	0.10846
	0.35	0.20339	0.10943
	0.35	0.22881	0.10971
	0.35	0.25424	0.11072
	0.35	0.27966	0.11338
	0.35	0.30509	0.11755
	0.35	0.33051	0.12203
	0.35	0.35593	0.1252
	0.35	0.38136	0.12571
	0.35	0.40678	0.12305
	0.35	0.4322	0.11804
	0.35	0.45763	0.11302
	0.35	0.48305	0.11152
	0.35	0.50848	0.11655
	0.35	0.5339	0.12821
	0.35	0.55932	0.14351
	0.35	0.58475	0.15823
	0.35	0.61017	0.16847
	0.35	0.63559	0.17125
	0.35	0.66102	0.16479
	0.35	0.68644	0.14875
	0.35	0.71186	0.12497
	0.35	0.73729	0.09964
	0.35	0.76271	0.08841
	0.35	0.78814	0.10872
	0.35	0.81356	0.15375
	0.35	0.83898	0.20901
	0.35	0.86441	0.26648
	0.35	0.88983	0.32188
	0.35	0.91525	0.37286
	0.35	0.94068	0.41852
	0.35	0.9661	0.4593
	0.35	0.99153	0.49684
	0.35	1.01695	0.53372
	0.35	1.04237	0.57286
	0.35	1.0678	0.6168
	0.35	1.09322	0.66703
	0.35	1.11864	0.72352
	0.35	1.14407	0.78482
	0.35	1.16949	0.84838
	0.35	1.19492	0.91109
	0.35	1.22034	0.96972
	0.35	1.24576	1.02125
	0.35	1.27119	1.06314
	0.35	1.29661	1.09344
	0.35	1.32203	1.11086
	0.35	1.34746	1.11477
	0.35	1.37288	1.10516
	0.35	1.39831	1.08258
	0.35	1.42373	1.04806
	0.35	1.44915	1.003
	0.35	1.47458	0.94908
	0.35	1.5	0.88814
	0.35	1.52542	0.82212
	0.35	1.55085	0.75296
	0.35	1.57627	0.68251
	0.35	1.6017	0.61255
	0.35	1.62712	0.54466
	0.35	1.65254	0.48029
	0.35	1.67797	0.42073
	0.35	1.70339	0.36711
	0.35	1.72881	0.32041
	0.35	1.75424	0.28144
	0.35	1.77966	0.25074
	0.35	1.80509	0.22838
	0.35	1.83051	0.21384
	0.35	1.85593	0.2059
	0.35	1.88136	0.20289
	0.35	1.90678	0.20307
	0.35	1.9322	0.20487
	0.35	1.95763	0.20709
	0.35	1.98305	0.20888
	0.35	2.00848	0.20968
	0.35	2.0339	0.20919
	0.35	2.05932	0.20723
	0.35	2.08475	0.20378
	0.35	2.11017	0.19888
	0.35	2.13559	0.19264
	0.35	2.16102	0.1852
	0.35	2.18644	0.17676
	0.35	2.21186	0.16751
	0.35	2.23729	0.15765
	0.35	2.26271	0.14739
	0.35	2.28814	0.13693
	0.35	2.31356	0.12645
	0.35	2.33898	0.11611
	0.35	2.36441	0.10606
	0.35	2.38983	0.09642
	0.35	2.41525	0.0873
	0.35	2.44068	0.07878
	0.35	2.4661	0.0709
	0.35	2.49153	0.0637
	0.35	2.51695	0.05721
	0.35	2.54237	0.05142
	0.35	2.5678	0.04631
	0.35	2.59322	0.04188
	0.35	2.61864	0.03808
	0.35	2.64407	0.03487
	0.35	2.66949	0.0322
	0.35	2.69492	0.03001
	0.35	2.72034	0.02822
	0.35	2.74576	0.02677
	0.35	2.77119	0.02558
	0.35	2.79661	0.02458
	0.35	2.82203	0.02371
	0.35	2.84746	0.0229
	0.35	2.87288	0.02212
	0.35	2.89831	0.02131
	0.35	2.92373	0.02044
	0.35	2.94915	0.0195
	0.35	2.97458	0.01847
	0.35	3	0.01733
	0.35	3.02542	0.01609
	0.35	3.05085	0.01473
	0.35	3.07627	0.01328
	0.35	3.1017	0.01172
	0.35	3.12712	0.01009
	0.35	3.15254	0.00838
	0.35	3.17797	0.00661
	0.35	3.20339	0.00483
	0.35	3.22881	0.00309
	0.35	3.25424	0.0017
	0.35	3.27966	0.0019
	0.35	3.30509	0.00343
	0.35	3.33051	0.00522
	0.35	3.35593	0.00705
	0.35	3.38136	0.00887
	0.35	3.40678	0.01066
	0.35	3.4322	0.01241
	0.35	3.45763	0.0141
	0.35	3.48305	0.01572
	0.35	3.50848	0.01728
	0.35	3.5339	0.01877
	0.35	3.55932	0.02018
	0.35	3.58475	0.02151
	0.35	3.61017	0.02277
	0.35	3.63559	0.02394
	0.35	3.66102	0.02504
	0.35	3.68644	0.02605
	0.35	3.71186	0.02699
	0.35	3.73729	0.02786
	0.35	3.76271	0.02865
	0.35	3.78814	0.02937
	0.35	3.81356	0.03002
	0.35	3.83898	0.03061
	0.35	3.86441	0.03113
	0.35	3.88983	0.0316
	0.35	3.91525	0.032
	0.35	3.94068	0.03236
	0.35	3.9661	0.03266
	0.35	3.99153	0.03291
	0.35	4.01695	0.03312
	0.35	4.04237	0.03328
	0.35	4.0678	0.0334
	0.35	4.09322	0.03349
	0.35	4.11864	0.03353
	0.35	4.14407	0.03354
	0.35	4.16949	0.03352
	0.35	4.19492	0.03347
	0.35	4.22034	0.03339
	0.35	4.24576	0.03327
	0.35	4.27119	0.03314
	0.35	4.29661	0.03297
	0.35	4.32203	0.03279
	0.35	4.34746	0.03258
	0.35	4.37288	0.03235
	0.35	4.39831	0.03209
	0.35	4.42373	0.03182
	0.35	4.44915	0.03153
	0.35	4.47458	0.03122
	0.35	4.5	0.0309
	0.35	4.52542	0.03056
	0.35	4.55085	0.0302
	0.35	4.57627	0.02983
	0.35	4.6017	0.02945
	0.35	4.62712	0.02906
	0.35	4.65254	0.02865
	0.35	4.67797	0.02824
	0.35	4.70339	0.02782
	0.35	4.72881	0.02739
	0.35	4.75424	0.02695
	0.35	4.77966	0.02651
	0.35	4.80509	0.02606
	0.35	4.83051	0.02561
	0.35	4.85593	0.02515
	0.35	4.88136	0.02469
	0.35	4.90678	0.02423
	0.35	4.9322	0.02377
	0.35	4.95763	0.02331
	0.35	4.98305	0.02284
	0.35	5.00848	0.02238
	0.35	5.0339	0.02192
	0.35	5.05932	0.02147
	0.35	5.08475	0.02101
	0.35	5.11017	0.02056
	0.35	5.13559	0.02012
	0.35	5.16102	0.01968
	0.35	5.18644	0.01924
	0.35	5.21186	0.01881
	0.35	5.23729	0.01838
	0.35	5.26271	0.01796
	0.35	5.28814	0.01754
	0.35	5.31356	0.01714
	0.35	5.33898	0.01673
	0.35	5.36441	0.01634
	0.35	5.38983	0.01594
	0.35	5.41525	0.01556
	0.35	5.44068	0.01518
	0.35	5.4661	0.01481
	0.35	5.49153	0.01445
	0.35	5.51695	0.01409
	0.35	5.54237	0.01374
	0.35	5.5678	0.01339
	0.35	5.59322	0.01305
	0.35	5.61864	0.01272
	0.35	5.64407	0.01239
	0.35	5.66949	0.01207
	0.35	5.69492	0.01175
	0.35	5.72034	0.01144
	0.35	5.74576	0.01114
	0.35	5.77119	0.01084
	0.35	5.79661	0.01054
	0.35	5.82203	0.01025
	0.35	5.84746	0.00997
	0.35	5.87288	0.00969
	0.35	5.89831	0.00942
	0.35	5.92373	0.00915
	0.35	5.94915	0.00888
	0.35	5.97458	0.00862
	0.35	6	0.00836
	0.4	0	0.02008
	0.4	0.02542	0.04539
	0.4	0.05085	0.06453
	0.4	0.07627	0.07926
	0.4	0.1017	0.09099
	0.4	0.12712	0.09979
	0.4	0.15254	0.10556
	0.4	0.17797	0.10854
	0.4	0.20339	0.10954
	0.4	0.22881	0.10984
	0.4	0.25424	0.11089
	0.4	0.27966	0.11359
	0.4	0.30509	0.1178
	0.4	0.33051	0.12233
	0.4	0.35593	0.12555
	0.4	0.38136	0.12611
	0.4	0.40678	0.1235
	0.4	0.4322	0.11855
	0.4	0.45763	0.1136
	0.4	0.48305	0.11218
	0.4	0.50848	0.11728
	0.4	0.5339	0.12901
	0.4	0.55932	0.14437
	0.4	0.58475	0.15915
	0.4	0.61017	0.16942
	0.4	0.63559	0.1722
	0.4	0.66102	0.16566
	0.4	0.68644	0.14946
	0.4	0.71186	0.12536
	0.4	0.73729	0.09954
	0.4	0.76271	0.08781
	0.4	0.78814	0.1082
	0.4	0.81356	0.15372
	0.4	0.83898	0.20954
	0.4	0.86441	0.26756
	0.4	0.88983	0.32347
	0.4	0.91525	0.37489
	0.4	0.94068	0.42091
	0.4	0.9661	0.46194
	0.4	0.99153	0.49967
	0.4	1.01695	0.53671
	0.4	1.04237	0.57606
	0.4	1.0678	0.62033
	0.4	1.09322	0.67107
	0.4	1.11864	0.7283
	0.4	1.14407	0.79056
	0.4	1.16949	0.85529
	0.4	1.19492	0.91931
	0.4	1.22034	0.97931
	0.4	1.24576	1.03223
	0.4	1.27119	1.07545
	0.4	1.29661	1.10697
	0.4	1.32203	1.12543
	0.4	1.34746	1.13017
	0.4	1.37288	1.12115
	0.4	1.39831	1.0989
	0.4	1.42373	1.06444
	0.4	1.44915	1.01917
	0.4	1.47458	0.96478
	0.4	1.5	0.90314
	0.4	1.52542	0.83621
	0.4	1.55085	0.76596
	0.4	1.57627	0.69428
	0.4	1.6017	0.62296
	0.4	1.62712	0.55365
	0.4	1.65254	0.48782
	0.4	1.67797	0.42679
	0.4	1.70339	0.37174
	0.4	1.72881	0.3237
	0.4	1.75424	0.28353
	0.4	1.77966	0.25184
	0.4	1.80509	0.2288
	0.4	1.83051	0.21391
	0.4	1.85593	0.20597
	0.4	1.88136	0.20324
	0.4	1.90678	0.20387
	0.4	1.9322	0.20621
	0.4	1.95763	0.209
	0.4	1.98305	0.21135
	0.4	2.00848	0.21267
	0.4	2.0339	0.21263
	0.4	2.05932	0.21107
	0.4	2.08475	0.20794
	0.4	2.11017	0.2033
	0.4	2.13559	0.19724
	0.4	2.16102	0.18993
	0.4	2.18644	0.18156
	0.4	2.21186	0.17231
	0.4	2.23729	0.16241
	0.4	2.26271	0.15206
	0.4	2.28814	0.14148
	0.4	2.31356	0.13084
	0.4	2.33898	0.12032
	0.4	2.36441	0.11008
	0.4	2.38983	0.10025
	0.4	2.41525	0.09092
	0.4	2.44068	0.08219
	0.4	2.4661	0.07411
	0.4	2.49153	0.06673
	0.4	2.51695	0.06005
	0.4	2.54237	0.05409
	0.4	2.5678	0.04884
	0.4	2.59322	0.04426
[truncated: 69,338 more rows]

## Sheet: Fig 2h
	k	R	Intensity
	0	0	0.0041
	0	0.02542	0.00947
	0	0.05085	0.01423
	0	0.07627	0.01861
	0	0.1017	0.02251
	0	0.12712	0.02546
	0	0.15254	0.02699
	0	0.17797	0.02683
	0	0.20339	0.02497
	0	0.22881	0.02185
	0	0.25424	0.01857
	0	0.27966	0.01705
	0	0.30509	0.01873
	0	0.33051	0.02258
	0	0.35593	0.02647
	0	0.38136	0.02885
	0	0.40678	0.02903
	0	0.4322	0.02756
	0	0.45763	0.02725
	0	0.48305	0.03301
	0	0.50848	0.04673
	0	0.5339	0.06627
	0	0.55932	0.08913
	0	0.58475	0.11325
	0	0.61017	0.13688
	0	0.63559	0.15849
	0	0.66102	0.17696
	0	0.68644	0.19168
	0	0.71186	0.20276
	0	0.73729	0.21115
	0	0.76271	0.21869
	0	0.78814	0.22789
	0	0.81356	0.24141
	0	0.83898	0.26128
	0	0.86441	0.28833
	0	0.88983	0.3222
	0	0.91525	0.36179
	0	0.94068	0.4059
	0	0.9661	0.45354
	0	0.99153	0.50408
	0	1.01695	0.55724
	0	1.04237	0.61288
	0	1.0678	0.67081
	0	1.09322	0.73059
	0	1.11864	0.79139
	0	1.14407	0.85197
	0	1.16949	0.91071
	0	1.19492	0.96574
	0	1.22034	1.01507
	0	1.24576	1.05681
	0	1.27119	1.08926
	0	1.29661	1.11107
	0	1.32203	1.12134
	0	1.34746	1.11962
	0	1.37288	1.10594
	0	1.39831	1.08081
	0	1.42373	1.04512
	0	1.44915	1.00015
	0	1.47458	0.94739
	0	1.5	0.88852
	0	1.52542	0.82533
	0	1.55085	0.7596
	0	1.57627	0.69305
	0	1.6017	0.62733
	0	1.62712	0.56393
	0	1.65254	0.50419
	0	1.67797	0.44925
	0	1.70339	0.40011
	0	1.72881	0.35753
	0	1.75424	0.32203
	0	1.77966	0.29378
	0	1.80509	0.27255
	0	1.83051	0.25767
	0	1.85593	0.24806
	0	1.88136	0.24245
	0	1.90678	0.2395
	0	1.9322	0.23805
	0	1.95763	0.23715
	0	1.98305	0.23608
	0	2.00848	0.23437
	0	2.0339	0.23171
	0	2.05932	0.22794
	0	2.08475	0.223
	0	2.11017	0.21693
	0	2.13559	0.2098
	0	2.16102	0.20175
	0	2.18644	0.19294
	0	2.21186	0.18353
	0	2.23729	0.1737
	0	2.26271	0.16362
	0	2.28814	0.15347
	0	2.31356	0.14338
	0	2.33898	0.13349
	0	2.36441	0.12393
	0	2.38983	0.11477
	0	2.41525	0.10608
	0	2.44068	0.09792
	0	2.4661	0.0903
	0	2.49153	0.08325
	0	2.51695	0.07674
	0	2.54237	0.07076
	0	2.5678	0.06528
	0	2.59322	0.06027
	0	2.61864	0.05569
	0	2.64407	0.0515
	0	2.66949	0.04768
	0	2.69492	0.04418
	0	2.72034	0.04099
	0	2.74576	0.03808
	0	2.77119	0.03543
	0	2.79661	0.03304
	0	2.82203	0.03088
	0	2.84746	0.02895
	0	2.87288	0.02725
	0	2.89831	0.02575
	0	2.92373	0.02446
	0	2.94915	0.02337
	0	2.97458	0.02245
	0	3	0.02171
	0	3.02542	0.02113
	0	3.05085	0.0207
	0	3.07627	0.0204
	0	3.1017	0.02021
	0	3.12712	0.02012
	0	3.15254	0.02013
	0	3.17797	0.0202
	0	3.20339	0.02035
	0	3.22881	0.02054
	0	3.25424	0.02078
	0	3.27966	0.02105
	0	3.30509	0.02134
	0	3.33051	0.02164
	0	3.35593	0.02196
	0	3.38136	0.02227
	0	3.40678	0.02258
	0	3.4322	0.02287
	0	3.45763	0.02315
	0	3.48305	0.02341
	0	3.50848	0.02364
	0	3.5339	0.02384
	0	3.55932	0.02401
	0	3.58475	0.02415
	0	3.61017	0.02425
	0	3.63559	0.02431
	0	3.66102	0.02433
	0	3.68644	0.02432
	0	3.71186	0.02426
	0	3.73729	0.02417
	0	3.76271	0.02403
	0	3.78814	0.02386
	0	3.81356	0.02366
	0	3.83898	0.02341
	0	3.86441	0.02314
	0	3.88983	0.02283
	0	3.91525	0.02249
	0	3.94068	0.02213
	0	3.9661	0.02173
	0	3.99153	0.02132
	0	4.01695	0.02088
	0	4.04237	0.02043
	0	4.0678	0.01996
	0	4.09322	0.01948
	0	4.11864	0.01898
	0	4.14407	0.01848
	0	4.16949	0.01797
	0	4.19492	0.01745
	0	4.22034	0.01694
	0	4.24576	0.01642
	0	4.27119	0.01591
	0	4.29661	0.0154
	0	4.32203	0.0149
	0	4.34746	0.0144
	0	4.37288	0.01392
	0	4.39831	0.01344
	0	4.42373	0.01298
	0	4.44915	0.01253
	0	4.47458	0.0121
	0	4.5	0.01168
	0	4.52542	0.01128
	0	4.55085	0.0109
	0	4.57627	0.01053
	0	4.6017	0.01018
	0	4.62712	0.00985
	0	4.65254	0.00954
	0	4.67797	0.00924
	0	4.70339	0.00896
	0	4.72881	0.00869
	0	4.75424	0.00844
	0	4.77966	0.00821
	0	4.80509	0.00798
	0	4.83051	0.00777
	0	4.85593	0.00757
	0	4.88136	0.00739
	0	4.90678	0.00721
	0	4.9322	0.00704
	0	4.95763	0.00687
	0	4.98305	0.00671
	0	5.00848	0.00656
	0	5.0339	0.00642
	0	5.05932	0.00627
	0	5.08475	0.00613
	0	5.11017	0.00599
	0	5.13559	0.00586
	0	5.16102	0.00572
	0	5.18644	0.00559
	0	5.21186	0.00546
	0	5.23729	0.00532
	0	5.26271	0.00519
	0	5.28814	0.00506
	0	5.31356	0.00492
	0	5.33898	0.00479
	0	5.36441	0.00466
	0	5.38983	0.00452
	0	5.41525	0.00439
	0	5.44068	0.00425
	0	5.4661	0.00412
	0	5.49153	0.00398
	0	5.51695	0.00385
	0	5.54237	0.00371
	0	5.5678	0.00358
	0	5.59322	0.00345
	0	5.61864	0.00331
	0	5.64407	0.00318
	0	5.66949	0.00305
	0	5.69492	0.00291
	0	5.72034	0.00278
	0	5.74576	0.00266
	0	5.77119	0.00253
	0	5.79661	0.0024
	0	5.82203	0.00228
	0	5.84746	0.00216
	0	5.87288	0.00204
	0	5.89831	0.00193
	0	5.92373	0.00182
	0	5.94915	0.00171
	0	5.97458	0.0016
	0	6	0.0015
	0.05	0	0.0041
	0.05	0.02542	0.00947
	0.05	0.05085	0.01423
	0.05	0.07627	0.01862
	0.05	0.1017	0.02252
	0.05	0.12712	0.02546
	0.05	0.15254	0.027
	0.05	0.17797	0.02685
	0.05	0.20339	0.025
	0.05	0.22881	0.02188
	0.05	0.25424	0.01861
	0.05	0.27966	0.0171
	0.05	0.30509	0.01878
	0.05	0.33051	0.02264
	0.05	0.35593	0.02654
	0.05	0.38136	0.02894
	0.05	0.40678	0.02914
	0.05	0.4322	0.0277
	0.05	0.45763	0.02743
	0.05	0.48305	0.03324
	0.05	0.50848	0.04699
	0.05	0.5339	0.06659
	0.05	0.55932	0.08952
	0.05	0.58475	0.11374
	0.05	0.61017	0.13745
	0.05	0.63559	0.15916
	0.05	0.66102	0.17769
	0.05	0.68644	0.19245
	0.05	0.71186	0.20354
	0.05	0.73729	0.21189
	0.05	0.76271	0.21935
	0.05	0.78814	0.22848
	0.05	0.81356	0.24196
	0.05	0.83898	0.26187
	0.05	0.86441	0.28905
	0.05	0.88983	0.32315
	0.05	0.91525	0.36307
	0.05	0.94068	0.40757
	0.05	0.9661	0.45566
	0.05	0.99153	0.5067
	0.05	1.01695	0.56042
	0.05	1.04237	0.6167
	0.05	1.0678	0.67535
	0.05	1.09322	0.73596
	0.05	1.11864	0.79771
	0.05	1.14407	0.85935
	0.05	1.16949	0.91924
	0.05	1.19492	0.97549
	0.05	1.22034	1.02607
	0.05	1.24576	1.06905
	0.05	1.27119	1.10268
	0.05	1.29661	1.12557
	0.05	1.32203	1.13676
	0.05	1.34746	1.13576
	0.05	1.37288	1.12258
	0.05	1.39831	1.09771
	0.05	1.42373	1.06204
	0.05	1.44915	1.01682
	0.05	1.47458	0.96356
	0.05	1.5	0.90398
	0.05	1.52542	0.83987
	0.05	1.55085	0.77305
	0.05	1.57627	0.70528
	0.05	1.6017	0.63824
	0.05	1.62712	0.57345
	0.05	1.65254	0.5123
	0.05	1.67797	0.45598
	0.05	1.70339	0.40552
	0.05	1.72881	0.36173
	0.05	1.75424	0.32519
	0.05	1.77966	0.29613
	0.05	1.80509	0.27435
	0.05	1.83051	0.25919
	0.05	1.85593	0.24956
	0.05	1.88136	0.24413
	0.05	1.90678	0.24152
	0.05	1.9322	0.24048
	0.05	1.95763	0.24002
	0.05	1.98305	0.23939
	0.05	2.00848	0.23808
	0.05	2.0339	0.23577
	0.05	2.05932	0.2323
	0.05	2.08475	0.22759
	0.05	2.11017	0.22168
	0.05	2.13559	0.21466
	0.05	2.16102	0.20665
	0.05	2.18644	0.19782
	0.05	2.21186	0.18834
	0.05	2.23729	0.17839
	0.05	2.26271	0.16816
	0.05	2.28814	0.15782
	0.05	2.31356	0.14752
	0.05	2.33898	0.13741
	0.05	2.36441	0.1276
	0.05	2.38983	0.1182
	0.05	2.41525	0.10928
	0.05	2.44068	0.10089
	0.05	2.4661	0.09306
	0.05	2.49153	0.0858
	0.05	2.51695	0.07911
	0.05	2.54237	0.07296
	0.05	2.5678	0.06733
	0.05	2.59322	0.06218
	0.05	2.61864	0.05747
	0.05	2.64407	0.05318
	0.05	2.66949	0.04925
	0.05	2.69492	0.04566
	0.05	2.72034	0.04238
	0.05	2.74576	0.0394
	0.05	2.77119	0.03668
	0.05	2.79661	0.03421
	0.05	2.82203	0.03199
	0.05	2.84746	0.03
	0.05	2.87288	0.02824
	0.05	2.89831	0.0267
	0.05	2.92373	0.02537
	0.05	2.94915	0.02425
	0.05	2.97458	0.02332
	0.05	3	0.02256
	0.05	3.02542	0.02198
	0.05	3.05085	0.02155
	0.05	3.07627	0.02126
	0.05	3.1017	0.02109
	0.05	3.12712	0.02103
	0.05	3.15254	0.02107
	0.05	3.17797	0.02118
	0.05	3.20339	0.02136
	0.05	3.22881	0.02159
	0.05	3.25424	0.02187
	0.05	3.27966	0.02218
	0.05	3.30509	0.02252
	0.05	3.33051	0.02287
	0.05	3.35593	0.02322
	0.05	3.38136	0.02358
	0.05	3.40678	0.02393
	0.05	3.4322	0.02427
	0.05	3.45763	0.02459
	0.05	3.48305	0.02488
	0.05	3.50848	0.02515
	0.05	3.5339	0.02539
	0.05	3.55932	0.0256
	0.05	3.58475	0.02577
	0.05	3.61017	0.0259
	0.05	3.63559	0.02599
	0.05	3.66102	0.02604
	0.05	3.68644	0.02605
	0.05	3.71186	0.02602
	0.05	3.73729	0.02594
	0.05	3.76271	0.02583
	0.05	3.78814	0.02567
	0.05	3.81356	0.02548
	0.05	3.83898	0.02525
	0.05	3.86441	0.02498
	0.05	3.88983	0.02468
	0.05	3.91525	0.02434
	0.05	3.94068	0.02398
	0.05	3.9661	0.02358
	0.05	3.99153	0.02316
	0.05	4.01695	0.02272
	0.05	4.04237	0.02226
	0.05	4.0678	0.02178
	0.05	4.09322	0.02128
	0.05	4.11864	0.02077
	0.05	4.14407	0.02025
	0.05	4.16949	0.01972
	0.05	4.19492	0.01918
	0.05	4.22034	0.01864
	0.05	4.24576	0.01811
	0.05	4.27119	0.01757
	0.05	4.29661	0.01703
	0.05	4.32203	0.0165
	0.05	4.34746	0.01598
	0.05	4.37288	0.01547
	0.05	4.39831	0.01497
	0.05	4.42373	0.01448
	0.05	4.44915	0.014
	0.05	4.47458	0.01354
	0.05	4.5	0.01309
	0.05	4.52542	0.01266
	0.05	4.55085	0.01225
	0.05	4.57627	0.01185
	0.05	4.6017	0.01147
	0.05	4.62712	0.01111
	0.05	4.65254	0.01077
	0.05	4.67797	0.01044
	0.05	4.70339	0.01013
	0.05	4.72881	0.00984
	0.05	4.75424	0.00956
	0.05	4.77966	0.0093
	0.05	4.80509	0.00905
	0.05	4.83051	0.00881
	0.05	4.85593	0.00859
	0.05	4.88136	0.00837
	0.05	4.90678	0.00817
	0.05	4.9322	0.00797
	0.05	4.95763	0.00779
	0.05	4.98305	0.00761
	0.05	5.00848	0.00743
	0.05	5.0339	0.00726
	0.05	5.05932	0.0071
	0.05	5.08475	0.00694
	0.05	5.11017	0.00678
	0.05	5.13559	0.00663
	0.05	5.16102	0.00647
	0.05	5.18644	0.00632
	0.05	5.21186	0.00617
	0.05	5.23729	0.00602
	0.05	5.26271	0.00587
	0.05	5.28814	0.00572
	0.05	5.31356	0.00557
	0.05	5.33898	0.00542
	0.05	5.36441	0.00527
	0.05	5.38983	0.00512
	0.05	5.41525	0.00497
	0.05	5.44068	0.00482
	0.05	5.4661	0.00467
	0.05	5.49153	0.00452
	0.05	5.51695	0.00437
	0.05	5.54237	0.00422
	0.05	5.5678	0.00407
	0.05	5.59322	0.00392
	0.05	5.61864	0.00378
	0.05	5.64407	0.00363
	0.05	5.66949	0.00349
	0.05	5.69492	0.00334
	0.05	5.72034	0.0032
	0.05	5.74576	0.00306
	0.05	5.77119	0.00292
	0.05	5.79661	0.00278
	0.05	5.82203	0.00265
	0.05	5.84746	0.00252
	0.05	5.87288	0.00239
	0.05	5.89831	0.00226
	0.05	5.92373	0.00214
	0.05	5.94915	0.00202
	0.05	5.97458	0.00191
	0.05	6	0.0018
	0.1	0	0.0041
	0.1	0.02542	0.00947
	0.1	0.05085	0.01423
	0.1	0.07627	0.01862
	0.1	0.1017	0.02252
	0.1	0.12712	0.02547
	0.1	0.15254	0.02701
	0.1	0.17797	0.02686
	0.1	0.20339	0.02502
	0.1	0.22881	0.02191
	0.1	0.25424	0.01864
	0.1	0.27966	0.01714
	0.1	0.30509	0.01883
	0.1	0.33051	0.0227
	0.1	0.35593	0.02661
	0.1	0.38136	0.02903
	0.1	0.40678	0.02925
	0.1	0.4322	0.02784
	0.1	0.45763	0.02762
	0.1	0.48305	0.03346
	0.1	0.50848	0.04725
	0.1	0.5339	0.06691
	0.1	0.55932	0.08992
	0.1	0.58475	0.11422
	0.1	0.61017	0.13803
	0.1	0.63559	0.15982
	0.1	0.66102	0.17843
	0.1	0.68644	0.19323
	0.1	0.71186	0.20431
	0.1	0.73729	0.21261
	0.1	0.76271	0.22001
	0.1	0.78814	0.22905
	0.1	0.81356	0.24249
	0.1	0.83898	0.26243
	0.1	0.86441	0.28975
	0.1	0.88983	0.32408
	0.1	0.91525	0.36432
	0.1	0.94068	0.40921
	0.1	0.9661	0.45774
	0.1	0.99153	0.50929
	0.1	1.01695	0.56356
	0.1	1.04237	0.62047
	0.1	1.0678	0.67985
	0.1	1.09322	0.74129
	0.1	1.11864	0.80398
	0.1	1.14407	0.86668
	0.1	1.16949	0.92773
	0.1	1.19492	0.98521
	0.1	1.22034	1.03706
	0.1	1.24576	1.08129
	0.1	1.27119	1.11612
	0.1	1.29661	1.1401
	0.1	1.32203	1.15222
	0.1	1.34746	1.15197
	0.1	1.37288	1.13932
	0.1	1.39831	1.11472
	0.1	1.42373	1.07907
	0.1	1.44915	1.03362
	0.1	1.47458	0.97988
	0.1	1.5	0.91959
	0.1	1.52542	0.85455
	0.1	1.55085	0.78664
	0.1	1.57627	0.71763
	0.1	1.6017	0.64925
	0.1	1.62712	0.58305
	0.1	1.65254	0.52047
	0.1	1.67797	0.46273
	0.1	1.70339	0.41092
	0.1	1.72881	0.36589
	0.1	1.75424	0.32828
	0.1	1.77966	0.29836
	0.1	1.80509	0.276
	0.1	1.83051	0.26055
	0.1	1.85593	0.2509
	0.1	1.88136	0.24567
	0.1	1.90678	0.2434
	0.1	1.9322	0.24279
	0.1	1.95763	0.24279
	0.1	1.98305	0.24262
	0.1	2.00848	0.24174
	0.1	2.0339	0.23981
	0.1	2.05932	0.23665
	0.1	2.08475	0.23219
	0.1	2.11017	0.22646
	0.1	2.13559	0.21955
	0.1	2.16102	0.2116
	0.1	2.18644	0.20276
	0.1	2.21186	0.19321
	0.1	2.23729	0.18315
	0.1	2.26271	0.17277
	0.1	2.28814	0.16224
	0.1	2.31356	0.15172
	0.1	2.33898	0.14138
	0.1	2.36441	0.13134
	0.1	2.38983	0.1217
	0.1	2.41525	0.11253
	0.1	2.44068	0.10391
	0.1	2.4661	0.09586
	0.1	2.49153	0.08839
	0.1	2.51695	0.0815
	0.1	2.54237	0.07518
	0.1	2.5678	0.0694
	0.1	2.59322	0.06411
	0.1	2.61864	0.05928
	0.1	2.64407	0.05487
	0.1	2.66949	0.05084
	0.1	2.69492	0.04715
	0.1	2.72034	0.04379
	0.1	2.74576	0.04072
	0.1	2.77119	0.03792
	0.1	2.79661	0.03539
	0.1	2.82203	0.0331
	0.1	2.84746	0.03106
	0.1	2.87288	0.02924
	0.1	2.89831	0.02765
	0.1	2.92373	0.02628
	0.1	2.94915	0.02513
	0.1	2.97458	0.02417
	0.1	3	0.02341
	0.1	3.02542	0.02282
	0.1	3.05085	0.02239
	0.1	3.07627	0.02212
	0.1	3.1017	0.02197
	0.1	3.12712	0.02194
	0.1	3.15254	0.02201
	0.1	3.17797	0.02216
	0.1	3.20339	0.02238
	0.1	3.22881	0.02266
	0.1	3.25424	0.02299
	0.1	3.27966	0.02334
	0.1	3.30509	0.02373
	0.1	3.33051	0.02413
	0.1	3.35593	0.02453
	0.1	3.38136	0.02494
	0.1	3.40678	0.02533
	0.1	3.4322	0.02572
	0.1	3.45763	0.02608
	0.1	3.48305	0.02642
	0.1	3.50848	0.02674
	0.1	3.5339	0.02702
	0.1	3.55932	0.02726
	0.1	3.58475	0.02747
	0.1	3.61017	0.02763
	0.1	3.63559	0.02776
	0.1	3.66102	0.02784
	0.1	3.68644	0.02788
	0.1	3.71186	0.02787
	0.1	3.73729	0.02782
	0.1	3.76271	0.02773
	0.1	3.78814	0.02759
	0.1	3.81356	0.02741
	0.1	3.83898	0.02719
	0.1	3.86441	0.02694
	0.1	3.88983	0.02664
	0.1	3.91525	0.02631
	0.1	3.94068	0.02595
	0.1	3.9661	0.02556
	0.1	3.99153	0.02513
	0.1	4.01695	0.02469
	0.1	4.04237	0.02422
	0.1	4.0678	0.02372
	0.1	4.09322	0.02322
	0.1	4.11864	0.02269
	0.1	4.14407	0.02215
	0.1	4.16949	0.02161
	0.1	4.19492	0.02105
	0.1	4.22034	0.02049
	0.1	4.24576	0.01993
	0.1	4.27119	0.01937
	0.1	4.29661	0.01881
	0.1	4.32203	0.01825
	0.1	4.34746	0.0177
	0.1	4.37288	0.01716
	0.1	4.39831	0.01663
	0.1	4.42373	0.01611
	0.1	4.44915	0.0156
	0.1	4.47458	0.01511
	0.1	4.5	0.01463
	0.1	4.52542	0.01417
	0.1	4.55085	0.01373
	0.1	4.57627	0.0133
	0.1	4.6017	0.01289
	0.1	4.62712	0.0125
	0.1	4.65254	0.01212
	0.1	4.67797	0.01177
	0.1	4.70339	0.01143
	0.1	4.72881	0.0111
	0.1	4.75424	0.0108
	0.1	4.77966	0.0105
	0.1	4.80509	0.01023
	0.1	4.83051	0.00996
	0.1	4.85593	0.00971
	0.1	4.88136	0.00947
	0.1	4.90678	0.00924
	0.1	4.9322	0.00902
	0.1	4.95763	0.00881
	0.1	4.98305	0.0086
	0.1	5.00848	0.0084
	0.1	5.0339	0.00821
	0.1	5.05932	0.00802
	0.1	5.08475	0.00784
	0.1	5.11017	0.00766
	0.1	5.13559	0.00748
	0.1	5.16102	0.00731
	0.1	5.18644	0.00714
	0.1	5.21186	0.00697
	0.1	5.23729	0.0068
	0.1	5.26271	0.00663
	0.1	5.28814	0.00646
	0.1	5.31356	0.00629
	0.1	5.33898	0.00612
	0.1	5.36441	0.00596
	0.1	5.38983	0.00579
	0.1	5.41525	0.00562
	0.1	5.44068	0.00545
	0.1	5.4661	0.00529
	0.1	5.49153	0.00512
	0.1	5.51695	0.00496
	0.1	5.54237	0.00479
	0.1	5.5678	0.00463
	0.1	5.59322	0.00446
	0.1	5.61864	0.0043
	0.1	5.64407	0.00414
	0.1	5.66949	0.00398
	0.1	5.69492	0.00382
	0.1	5.72034	0.00367
	0.1	5.74576	0.00351
	0.1	5.77119	0.00336
	0.1	5.79661	0.00321
	0.1	5.82203	0.00307
	0.1	5.84746	0.00293
	0.1	5.87288	0.00279
	0.1	5.89831	0.00265
	0.1	5.92373	0.00252
	0.1	5.94915	0.00239
	0.1	5.97458	0.00227
	0.1	6	0.00215
	0.15	0	0.0041
	0.15	0.02542	0.00947
	0.15	0.05085	0.01423
	0.15	0.07627	0.01862
	0.15	0.1017	0.02252
	0.15	0.12712	0.02548
	0.15	0.15254	0.02703
	0.15	0.17797	0.02688
	0.15	0.20339	0.02504
	0.15	0.22881	0.02193
	0.15	0.25424	0.01868
	0.15	0.27966	0.01718
	0.15	0.30509	0.01889
	0.15	0.33051	0.02276
	0.15	0.35593	0.02668
	0.15	0.38136	0.02911
	0.15	0.40678	0.02936
	0.15	0.4322	0.02797
	0.15	0.45763	0.0278
	0.15	0.48305	0.03368
	0.15	0.50848	0.04751
	0.15	0.5339	0.06722
	0.15	0.55932	0.09031
	0.15	0.58475	0.1147
	0.15	0.61017	0.13861
	0.15	0.63559	0.16048
	0.15	0.66102	0.17916
	0.15	0.68644	0.194
	0.15	0.71186	0.20507
	0.15	0.73729	0.21333
	0.15	0.76271	0.22065
	0.15	0.78814	0.22961
	0.15	0.81356	0.243
	0.15	0.83898	0.26297
	0.15	0.86441	0.29042
	0.15	0.88983	0.32498
	0.15	0.91525	0.36554
	0.15	0.94068	0.41082
	0.15	0.9661	0.4598
	0.15	0.99153	0.51183
	0.15	1.01695	0.56667
	0.15	1.04237	0.6242
	0.15	1.0678	0.6843
	0.15	1.09322	0.74657
	0.15	1.11864	0.81021
	0.15	1.14407	0.87397
	0.15	1.16949	0.93619
	0.15	1.19492	0.9949
	0.15	1.22034	1.04803
	0.15	1.24576	1.09353
	0.15	1.27119	1.12957
	0.15	1.29661	1.15466
	0.15	1.32203	1.16774
	0.15	1.34746	1.16825
	0.15	1.37288	1.15614
	0.15	1.39831	1.13184
	0.15	1.42373	1.09623
	0.15	1.44915	1.05054
	0.15	1.47458	0.99633
	0.15	1.5	0.93532
	0.15	1.52542	0.86937
	0.15	1.55085	0.80035
	0.15	1.57627	0.7301
	0.15	1.6017	0.66036
	0.15	1.62712	0.59274
	0.15	1.65254	0.52869
	0.15	1.67797	0.46952
	0.15	1.70339	0.41631
	0.15	1.72881	0.37001
	0.15	1.75424	0.33128
	0.15	1.77966	0.30048
	0.15	1.80509	0.27751
	0.15	1.83051	0.26175
	0.15	1.85593	0.25208
	0.15	1.88136	0.24704
	0.15	1.90678	0.24513
	0.15	1.9322	0.24498
	0.15	1.95763	0.24547
	0.15	1.98305	0.24578
	0.15	2.00848	0.24535
	0.15	2.0339	0.24381
	0.15	2.05932	0.24099
	0.15	2.08475	0.23679
	0.15	2.11017	0.23126
	0.15	2.13559	0.22448
	0.15	2.16102	0.21659
	0.15	2.18644	0.20774
	0.15	2.21186	0.19814
	0.15	2.23729	0.18797
	0.15	2.26271	0.17744
	0.15	2.28814	0.16672
	0.15	2.31356	0.156
	0.15	2.33898	0.14542
	0.15	2.36441	0.13513
	0.15	2.38983	0.12524
	0.15	2.41525	0.11583
	0.15	2.44068	0.10697
	0.15	2.4661	0.09869
	0.15	2.49153	0.09101
	0.15	2.51695	0.08393
	0.15	2.54237	0.07743
	0.15	2.5678	0.07148
	0.15	2.59322	0.06605
	0.15	2.61864	0.06109
	0.15	2.64407	0.05657
	0.15	2.66949	0.05243
	0.15	2.69492	0.04866
	0.15	2.72034	0.04521
	0.15	2.74576	0.04205
	0.15	2.77119	0.03918
	0.15	2.79661	0.03657
	0.15	2.82203	0.03422
	0.15	2.84746	0.03211
	0.15	2.87288	0.03024
	0.15	2.89831	0.0286
	0.15	2.92373	0.02719
	0.15	2.94915	0.026
	0.15	2.97458	0.02502
	0.15	3	0.02424
	0.15	3.02542	0.02365
	0.15	3.05085	0.02323
	0.15	3.07627	0.02297
	0.15	3.1017	0.02284
	0.15	3.12712	0.02284
	0.15	3.15254	0.02295
	0.15	3.17797	0.02314
	0.15	3.20339	0.02341
	0.15	3.22881	0.02374
	0.15	3.25424	0.02412
	0.15	3.27966	0.02453
	0.15	3.30509	0.02497
	0.15	3.33051	0.02542
	0.15	3.35593	0.02588
	0.15	3.38136	0.02634
	0.15	3.40678	0.02679
	0.15	3.4322	0.02722
	0.15	3.45763	0.02764
	0.15	3.48305	0.02802
	0.15	3.50848	0.02838
	0.15	3.5339	0.02871
	0.15	3.55932	0.029
	0.15	3.58475	0.02925
	0.15	3.61017	0.02945
	0.15	3.63559	0.02961
	0.15	3.66102	0.02973
	0.15	3.68644	0.0298
	0.15	3.71186	0.02982
	0.15	3.73729	0.0298
	0.15	3.76271	0.02973
	0.15	3.78814	0.02962
	0.15	3.81356	0.02946
	0.15	3.83898	0.02926
	0.15	3.86441	0.02901
	0.15	3.88983	0.02873
	0.15	3.91525	0.02841
	0.15	3.94068	0.02805
	0.15	3.9661	0.02766
	0.15	3.99153	0.02724
	0.15	4.01695	0.02679
	0.15	4.04237	0.02631
	0.15	4.0678	0.02581
	0.15	4.09322	0.02529
	0.15	4.11864	0.02475
	0.15	4.14407	0.0242
	0.15	4.16949	0.02364
	0.15	4.19492	0.02307
	0.15	4.22034	0.02248
	0.15	4.24576	0.0219
	0.15	4.27119	0.02131
	0.15	4.29661	0.02073
	0.15	4.32203	0.02015
	0.15	4.34746	0.01957
	0.15	4.37288	0.019
	0.15	4.39831	0.01844
	0.15	4.42373	0.01789
	0.15	4.44915	0.01735
	0.15	4.47458	0.01683
	0.15	4.5	0.01632
	0.15	4.52542	0.01583
	0.15	4.55085	0.01535
	0.15	4.57627	0.01489
	0.15	4.6017	0.01445
	0.15	4.62712	0.01402
	0.15	4.65254	0.01362
	0.15	4.67797	0.01323
	0.15	4.70339	0.01286
	0.15	4.72881	0.0125
	0.15	4.75424	0.01216
	0.15	4.77966	0.01184
	0.15	4.80509	0.01153
	0.15	4.83051	0.01124
	0.15	4.85593	0.01095
	0.15	4.88136	0.01068
	0.15	4.90678	0.01043
	0.15	4.9322	0.01018
	0.15	4.95763	0.00994
	0.15	4.98305	0.00971
	0.15	5.00848	0.00948
	0.15	5.0339	0.00927
	0.15	5.05932	0.00905
	0.15	5.08475	0.00885
	0.15	5.11017	0.00864
	0.15	5.13559	0.00844
	0.15	5.16102	0.00824
	0.15	5.18644	0.00805
	0.15	5.21186	0.00785
	0.15	5.23729	0.00766
	0.15	5.26271	0.00747
	0.15	5.28814	0.00728
	0.15	5.31356	0.0071
	0.15	5.33898	0.00691
	0.15	5.36441	0.00672
	0.15	5.38983	0.00653
	0.15	5.41525	0.00635
	0.15	5.44068	0.00616
	0.15	5.4661	0.00598
	0.15	5.49153	0.00579
	0.15	5.51695	0.00561
	0.15	5.54237	0.00543
	0.15	5.5678	0.00525
	0.15	5.59322	0.00507
	0.15	5.61864	0.00489
	0.15	5.64407	0.00472
	0.15	5.66949	0.00454
	0.15	5.69492	0.00437
	0.15	5.72034	0.0042
	0.15	5.74576	0.00403
	0.15	5.77119	0.00387
	0.15	5.79661	0.0037
	0.15	5.82203	0.00354
	0.15	5.84746	0.00339
	0.15	5.87288	0.00324
	0.15	5.89831	0.00309
	0.15	5.92373	0.00295
	0.15	5.94915	0.00281
	0.15	5.97458	0.00268
	0.15	6	0.00255
	0.2	0	0.0041
	0.2	0.02542	0.00947
	0.2	0.05085	0.01423
	0.2	0.07627	0.01862
	0.2	0.1017	0.02253
	0.2	0.12712	0.02549
	0.2	0.15254	0.02704
	0.2	0.17797	0.02689
	0.2	0.20339	0.02506
	0.2	0.22881	0.02196
	0.2	0.25424	0.01871
	0.2	0.27966	0.01723
	0.2	0.30509	0.01894
	0.2	0.33051	0.02282
	0.2	0.35593	0.02676
	0.2	0.38136	0.0292
	0.2	0.40678	0.02946
	0.2	0.4322	0.02811
	0.2	0.45763	0.02798
	0.2	0.48305	0.0339
	0.2	0.50848	0.04777
	0.2	0.5339	0.06754
	0.2	0.55932	0.0907
	0.2	0.58475	0.11518
	0.2	0.61017	0.13918
	0.2	0.63559	0.16115
	0.2	0.66102	0.17989
	0.2	0.68644	0.19476
	0.2	0.71186	0.20583
	0.2	0.73729	0.21404
	0.2	0.76271	0.22128
	0.2	0.78814	0.23016
	0.2	0.81356	0.24349
	0.2	0.83898	0.26348
	0.2	0.86441	0.29106
	0.2	0.88983	0.32586
	0.2	0.91525	0.36674
	0.2	0.94068	0.4124
	0.2	0.9661	0.46182
	0.2	0.99153	0.51435
	0.2	1.01695	0.56973
	0.2	1.04237	0.62789
	0.2	1.0678	0.6887
	0.2	1.09322	0.7518
	0.2	1.11864	0.81639
	0.2	1.14407	0.88121
	0.2	1.16949	0.9446
	0.2	1.19492	1.00457
	0.2	1.22034	1.05898
	0.2	1.24576	1.10577
	0.2	1.27119	1.14303
	0.2	1.29661	1.16925
	0.2	1.32203	1.1833
	0.2	1.34746	1.1846
	0.2	1.37288	1.17305
	0.2	1.39831	1.14906
	0.2	1.42373	1.11349
	0.2	1.44915	1.0676
	0.2	1.47458	1.01291
	0.2	1.5	0.9512
	0.2	1.52542	0.88432
	0.2	1.55085	0.81419
	0.2	1.57627	0.74268
	0.2	1.6017	0.67157
	0.2	1.62712	0.6025
	0.2	1.65254	0.53698
	0.2	1.67797	0.47632
	0.2	1.70339	0.4217
	0.2	1.72881	0.37408
	0.2	1.75424	0.3342
	0.2	1.77966	0.30248
	0.2	1.80509	0.27887
	0.2	1.83051	0.26278
	0.2	1.85593	0.25307
	0.2	1.88136	0.24825
	0.2	1.90678	0.24672
	0.2	1.9322	0.24705
	0.2	1.95763	0.24805
	0.2	1.98305	0.24887
	0.2	2.00848	0.2489
	0.2	2.0339	0.24778
	0.2	2.05932	0.24531
	0.2	2.08475	0.2414
	0.2	2.11017	0.23608
	0.2	2.13559	0.22944
	0.2	2.16102	0.22162
	0.2	2.18644	0.21278
	0.2	2.21186	0.20313
	0.2	2.23729	0.19286
	0.2	2.26271	0.18218
	0.2	2.28814	0.17127
	0.2	2.31356	0.16033
	0.2	2.33898	0.14953
	0.2	2.36441	0.13899
	0.2	2.38983	0.12884
	0.2	2.41525	0.11918
	0.2	2.44068	0.11007
	0.2	2.4661	0.10156
	0.2	2.49153	0.09366
	0.2	2.51695	0.08638
	0.2	2.54237	0.0797
	0.2	2.5678	0.07359
	0.2	2.59322	0.06801
	0.2	2.61864	0.06292
	0.2	2.64407	0.05828
	0.2	2.66949	0.05404
	0.2	2.69492	0.05017
	0.2	2.72034	0.04663
	0.2	2.74576	0.04339
	0.2	2.77119	0.04044
	0.2	2.79661	0.03776
	0.2	2.82203	0.03534
	0.2	2.84746	0.03316
	0.2	2.87288	0.03123
	0.2	2.89831	0.02954
	0.2	2.92373	0.02809
	0.2	2.94915	0.02686
	0.2	2.97458	0.02585
	0.2	3	0.02506
	0.2	3.02542	0.02446
	0.2	3.05085	0.02405
	0.2	3.07627	0.0238
	0.2	3.1017	0.02371
	0.2	3.12712	0.02374
	0.2	3.15254	0.02389
	0.2	3.17797	0.02413
	0.2	3.20339	0.02445
	0.2	3.22881	0.02483
	0.2	3.25424	0.02526
	0.2	3.27966	0.02573
	0.2	3.30509	0.02623
	0.2	3.33051	0.02674
	0.2	3.35593	0.02726
	0.2	3.38136	0.02778
	0.2	3.40678	0.02828
	0.2	3.4322	0.02878
	0.2	3.45763	0.02925
	0.2	3.48305	0.02969
	0.2	3.50848	0.0301
	0.2	3.5339	0.03048
	0.2	3.55932	0.03081
	0.2	3.58475	0.03111
	0.2	3.61017	0.03136
	0.2	3.63559	0.03156
	0.2	3.66102	0.03171
	0.2	3.68644	0.03182
	0.2	3.71186	0.03188
	0.2	3.73729	0.03189
	0.2	3.76271	0.03185
	0.2	3.78814	0.03176
	0.2	3.81356	0.03162
	0.2	3.83898	0.03144
	0.2	3.86441	0.03121
	0.2	3.88983	0.03094
	0.2	3.91525	0.03063
	0.2	3.94068	0.03028
	0.2	3.9661	0.0299
	0.2	3.99153	0.02948
	0.2	4.01695	0.02903
	0.2	4.04237	0.02855
	0.2	4.0678	0.02804
	0.2	4.09322	0.02752
	0.2	4.11864	0.02697
	0.2	4.14407	0.0264
	0.2	4.16949	0.02582
	0.2	4.19492	0.02523
	0.2	4.22034	0.02463
	0.2	4.24576	0.02403
	0.2	4.27119	0.02342
	0.2	4.29661	0.02281
	0.2	4.32203	0.0222
	0.2	4.34746	0.0216
	0.2	4.37288	0.021
	0.2	4.39831	0.02041
	0.2	4.42373	0.01983
	0.2	4.44915	0.01926
	0.2	4.47458	0.0187
	0.2	4.5	0.01816
	0.2	4.52542	0.01763
	0.2	4.55085	0.01712
	0.2	4.57627	0.01663
	0.2	4.6017	0.01615
	0.2	4.62712	0.0157
	0.2	4.65254	0.01526
	0.2	4.67797	0.01483
	0.2	4.70339	0.01443
	0.2	4.72881	0.01404
	0.2	4.75424	0.01367
	0.2	4.77966	0.01331
	0.2	4.80509	0.01297
	0.2	4.83051	0.01264
	0.2	4.85593	0.01233
	0.2	4.88136	0.01203
	0.2	4.90678	0.01174
	0.2	4.9322	0.01146
	0.2	4.95763	0.01119
	0.2	4.98305	0.01093
	0.2	5.00848	0.01068
	0.2	5.0339	0.01043
	0.2	5.05932	0.01019
	0.2	5.08475	0.00996
	0.2	5.11017	0.00973
	0.2	5.13559	0.0095
	0.2	5.16102	0.00928
	0.2	5.18644	0.00906
	0.2	5.21186	0.00884
	0.2	5.23729	0.00863
	0.2	5.26271	0.00841
	0.2	5.28814	0.0082
	0.2	5.31356	0.00799
	0.2	5.33898	0.00778
	0.2	5.36441	0.00757
	0.2	5.38983	0.00737
	0.2	5.41525	0.00716
	0.2	5.44068	0.00695
	0.2	5.4661	0.00675
	0.2	5.49153	0.00655
	0.2	5.51695	0.00634
	0.2	5.54237	0.00614
	0.2	5.5678	0.00595
	0.2	5.59322	0.00575
	0.2	5.61864	0.00555
	0.2	5.64407	0.00536
	0.2	5.66949	0.00517
	0.2	5.69492	0.00498
	0.2	5.72034	0.0048
	0.2	5.74576	0.00461
	0.2	5.77119	0.00443
	0.2	5.79661	0.00426
	0.2	5.82203	0.00408
	0.2	5.84746	0.00392
	0.2	5.87288	0.00375
	0.2	5.89831	0.00359
	0.2	5.92373	0.00344
	0.2	5.94915	0.00329
	0.2	5.97458	0.00314
	0.2	6	0.00301
	0.25	0	0.0041
	0.25	0.02542	0.00947
	0.25	0.05085	0.01423
	0.25	0.07627	0.01862
	0.25	0.1017	0.02253
	0.25	0.12712	0.02549
	0.25	0.15254	0.02705
	0.25	0.17797	0.02691
	0.25	0.20339	0.02508
	0.25	0.22881	0.02199
	0.25	0.25424	0.01875
	0.25	0.27966	0.01727
	0.25	0.30509	0.01899
	0.25	0.33051	0.02288
	0.25	0.35593	0.02683
	0.25	0.38136	0.02929
	0.25	0.40678	0.02957
	0.25	0.4322	0.02825
	0.25	0.45763	0.02816
	0.25	0.48305	0.03412
	0.25	0.50848	0.04803
	0.25	0.5339	0.06786
	0.25	0.55932	0.09109
	0.25	0.58475	0.11566
	0.25	0.61017	0.13976
	0.25	0.63559	0.1618
	0.25	0.66102	0.18061
	0.25	0.68644	0.19552
	0.25	0.71186	0.20658
	0.25	0.73729	0.21475
	0.25	0.76271	0.2219
	0.25	0.78814	0.23069
	0.25	0.81356	0.24397
	0.25	0.83898	0.26398
	0.25	0.86441	0.29168
	0.25	0.88983	0.32671
	0.25	0.91525	0.3679
	0.25	0.94068	0.41395
	0.25	0.9661	0.4638
	0.25	0.99153	0.51682
	0.25	1.01695	0.57275
	0.25	1.04237	0.63153
	0.25	1.0678	0.69306
	0.25	1.09322	0.75698
	0.25	1.11864	0.82251
	0.25	1.14407	0.88841
	0.25	1.16949	0.95297
	0.25	1.19492	1.01419
	0.25	1.22034	1.06991
	0.25	1.24576	1.11799
	0.25	1.27119	1.1565
	0.25	1.29661	1.18386
	0.25	1.32203	1.19891
	0.25	1.34746	1.20101
	0.25	1.37288	1.19004
	0.25	1.39831	1.16637
	0.25	1.42373	1.13087
	0.25	1.44915	1.08477
	0.25	1.47458	1.02963
	0.25	1.5	0.96721
	0.25	1.52542	0.89941
	0.25	1.55085	0.82816
	0.25	1.57627	0.75538
	0.25	1.6017	0.68288
	0.25	1.62712	0.61235
	0.25	1.65254	0.54532
	0.25	1.67797	0.48316
	0.25	1.70339	0.42708
	0.25	1.72881	0.37811
	0.25	1.75424	0.33704
	0.25	1.77966	0.30435
	0.25	1.80509	0.28007
	0.25	1.83051	0.26363
	0.25	1.85593	0.25389
	0.25	1.88136	0.24929
	0.25	1.90678	0.24816
	0.25	1.9322	0.24898
	0.25	1.95763	0.25052
	0.25	1.98305	0.25187
	0.25	2.00848	0.2524
	0.25	2.0339	0.25172
	0.25	2.05932	0.24961
	0.25	2.08475	0.24601
	0.25	2.11017	0.24092
	0.25	2.13559	0.23443
	0.25	2.16102	0.22669
	0.25	2.18644	0.21788
	0.25	2.21186	0.20818
	0.25	2.23729	0.19781
	0.25	2.26271	0.18698
	0.25	2.28814	0.17589
	0.25	2.31356	0.16474
	0.25	2.33898	0.15369
	0.25	2.36441	0.1429
	0.25	2.38983	0.1325
	0.25	2.41525	0.12258
	0.25	2.44068	0.11322
	0.25	2.4661	0.10446
	0.25	2.49153	0.09634
	0.25	2.51695	0.08885
	0.25	2.54237	0.08198
	0.25	2.5678	0.07571
	0.25	2.59322	0.06998
	0.25	2.61864	0.06476
	0.25	2.64407	0.06
	0.25	2.66949	0.05565
	0.25	2.69492	0.05168
	0.25	2.72034	0.04806
	0.25	2.74576	0.04474
	0.25	2.77119	0.04171
	0.25	2.79661	0.03895
	0.25	2.82203	0.03646
	0.25	2.84746	0.03422
	0.25	2.87288	0.03223
	0.25	2.89831	0.03048
	0.25	2.92373	0.02897
	0.25	2.94915	0.02771
	0.25	2.97458	0.02667
	0.25	3	0.02586
	0.25	3.02542	0.02526
	0.25	3.05085	0.02485
	0.25	3.07627	0.02463
	0.25	3.1017	0.02456
	0.25	3.12712	0.02463
	0.25	3.15254	0.02482
	0.25	3.17797	0.02511
	0.25	3.20339	0.02549
	0.25	3.22881	0.02593
	0.25	3.25424	0.02642
	0.25	3.27966	0.02696
	0.25	3.30509	0.02752
	0.25	3.33051	0.02809
	0.25	3.35593	0.02868
	0.25	3.38136	0.02926
	0.25	3.40678	0.02983
	0.25	3.4322	0.03038
	0.25	3.45763	0.03091
	0.25	3.48305	0.03142
	0.25	3.50848	0.03188
	0.25	3.5339	0.03232
	0.25	3.55932	0.0327
	0.25	3.58475	0.03305
	0.25	3.61017	0.03335
	0.25	3.63559	0.0336
	0.25	3.66102	0.0338
	0.25	3.68644	0.03394
	0.25	3.71186	0.03404
	0.25	3.73729	0.03408
	0.25	3.76271	0.03407
	0.25	3.78814	0.03402
	0.25	3.81356	0.03391
	0.25	3.83898	0.03375
	0.25	3.86441	0.03354
	0.25	3.88983	0.03329
	0.25	3.91525	0.03299
	0.25	3.94068	0.03265
	0.25	3.9661	0.03228
	0.25	3.99153	0.03186
	0.25	4.01695	0.03141
	0.25	4.04237	0.03093
	0.25	4.0678	0.03043
	0.25	4.09322	0.02989
	0.25	4.11864	0.02933
	0.25	4.14407	0.02876
	0.25	4.16949	0.02817
	0.25	4.19492	0.02756
	0.25	4.22034	0.02694
	0.25	4.24576	0.02631
	0.25	4.27119	0.02568
	0.25	4.29661	0.02505
	0.25	4.32203	0.02442
	0.25	4.34746	0.02379
	0.25	4.37288	0.02316
	0.25	4.39831	0.02254
	0.25	4.42373	0.02193
	0.25	4.44915	0.02133
	0.25	4.47458	0.02074
	0.25	4.5	0.02017
	0.25	4.52542	0.01961
	0.25	4.55085	0.01906
	0.25	4.57627	0.01853
	0.25	4.6017	0.01802
	0.25	4.62712	0.01753
	0.25	4.65254	0.01705
	0.25	4.67797	0.01659
	0.25	4.70339	0.01615
	0.25	4.72881	0.01573
	0.25	4.75424	0.01532
	0.25	4.77966	0.01493
	0.25	4.80509	0.01456
	0.25	4.83051	0.0142
	0.25	4.85593	0.01385
	0.25	4.88136	0.01351
	0.25	4.90678	0.01319
	0.25	4.9322	0.01288
	0.25	4.95763	0.01258
	0.25	4.98305	0.01229
	0.25	5.00848	0.012
	0.25	5.0339	0.01173
	0.25	5.05932	0.01146
	0.25	5.08475	0.01119
	0.25	5.11017	0.01093
	0.25	5.13559	0.01068
	0.25	5.16102	0.01043
	0.25	5.18644	0.01018
	0.25	5.21186	0.00994
	0.25	5.23729	0.0097
	0.25	5.26271	0.00946
	0.25	5.28814	0.00922
	0.25	5.31356	0.00899
	0.25	5.33898	0.00875
	0.25	5.36441	0.00852
	0.25	5.38983	0.00829
	0.25	5.41525	0.00806
	0.25	5.44068	0.00783
	0.25	5.4661	0.00761
	0.25	5.49153	0.00738
	0.25	5.51695	0.00716
	0.25	5.54237	0.00694
	0.25	5.5678	0.00672
	0.25	5.59322	0.00651
	0.25	5.61864	0.00629
	0.25	5.64407	0.00608
	0.25	5.66949	0.00587
	0.25	5.69492	0.00567
	0.25	5.72034	0.00547
	0.25	5.74576	0.00527
	0.25	5.77119	0.00507
	0.25	5.79661	0.00488
	0.25	5.82203	0.00469
	0.25	5.84746	0.00451
	0.25	5.87288	0.00433
	0.25	5.89831	0.00416
	0.25	5.92373	0.00399
	0.25	5.94915	0.00383
	0.25	5.97458	0.00368
	0.25	6	0.00353
	0.3	0	0.0041
	0.3	0.02542	0.00947
	0.3	0.05085	0.01423
	0.3	0.07627	0.01863
	0.3	0.1017	0.02254
	0.3	0.12712	0.0255
	0.3	0.15254	0.02706
	0.3	0.17797	0.02693
	0.3	0.20339	0.0251
	0.3	0.22881	0.02201
	0.3	0.25424	0.01878
	0.3	0.27966	0.01732
	0.3	0.30509	0.01904
	0.3	0.33051	0.02294
	0.3	0.35593	0.0269
	0.3	0.38136	0.02937
	0.3	0.40678	0.02968
	0.3	0.4322	0.02839
	0.3	0.45763	0.02835
	0.3	0.48305	0.03435
	0.3	0.50848	0.0483
	0.3	0.5339	0.06817
	0.3	0.55932	0.09149
	0.3	0.58475	0.11614
	0.3	0.61017	0.14033
	0.3	0.63559	0.16246
	0.3	0.66102	0.18133
	0.3	0.68644	0.19627
	0.3	0.71186	0.20733
	0.3	0.73729	0.21544
	0.3	0.76271	0.22251
	0.3	0.78814	0.2312
	0.3	0.81356	0.24442
	0.3	0.83898	0.26446
	0.3	0.86441	0.29228
	0.3	0.88983	0.32753
	0.3	0.91525	0.36904
	0.3	0.94068	0.41547
	0.3	0.9661	0.46576
	0.3	0.99153	0.51926
	0.3	1.01695	0.57574
	0.3	1.04237	0.63513
	0.3	1.0678	0.69737
	0.3	1.09322	0.76211
	0.3	1.11864	0.82859
	0.3	1.14407	0.89556
	0.3	1.16949	0.9613
	0.3	1.19492	1.02378
	0.3	1.22034	1.08081
	0.3	1.24576	1.1302
	0.3	1.27119	1.16998
	0.3	1.29661	1.1985
	0.3	1.32203	1.21456
	0.3	1.34746	1.21748
	0.3	1.37288	1.2071
	0.3	1.39831	1.18378
	0.3	1.42373	1.14836
	0.3	1.44915	1.10207
	0.3	1.47458	1.04647
	0.3	1.5	0.98335
	0.3	1.52542	0.91462
	0.3	1.55085	0.84226
	0.3	1.57627	0.7682
	0.3	1.6017	0.6943
	0.3	1.62712	0.62228
	0.3	1.65254	0.55372
	0.3	1.67797	0.49003
	0.3	1.70339	0.43246
	0.3	1.72881	0.3821
	0.3	1.75424	0.33979
	0.3	1.77966	0.3061
	0.3	1.80509	0.28112
	0.3	1.83051	0.26431
	0.3	1.85593	0.25452
	0.3	1.88136	0.25014
	0.3	1.90678	0.24943
	0.3	1.9322	0.25077
	0.3	1.95763	0.25287
	0.3	1.98305	0.25478
	0.3	2.00848	0.25583
	0.3	2.0339	0.25561
	0.3	2.05932	0.2539
	0.3	2.08475	0.25061
	0.3	2.11017	0.24577
	0.3	2.13559	0.23945
	0.3	2.16102	0.23181
	0.3	2.18644	0.22302
	0.3	2.21186	0.21328
	0.3	2.23729	0.20282
	0.3	2.26271	0.19185
	0.3	2.28814	0.18057
	0.3	2.31356	0.1692
	0.3	2.33898	0.15792
	0.3	2.36441	0.14687
	0.3	2.38983	0.1362
	0.3	2.41525	0.12602
	0.3	2.44068	0.1164
	0.3	2.4661	0.1074
	0.3	2.49153	0.09905
	0.3	2.51695	0.09135
	0.3	2.54237	0.08429
	0.3	2.5678	0.07784
	0.3	2.59322	0.07196
	0.3	2.61864	0.0666
	0.3	2.64407	0.06172
	0.3	2.66949	0.05727
	0.3	2.69492	0.0532
	0.3	2.72034	0.04949
	0.3	2.74576	0.04609
	0.3	2.77119	0.04298
	0.3	2.79661	0.04015
	0.3	2.82203	0.03758
	0.3	2.84746	0.03527
	0.3	2.87288	0.03321
	0.3	2.89831	0.0314
	0.3	2.92373	0.02985
	0.3	2.94915	0.02854
	0.3	2.97458	0.02747
	0.3	3	0.02664
	0.3	3.02542	0.02603
	0.3	3.05085	0.02563
	0.3	3.07627	0.02542
	0.3	3.1017	0.02539
	0.3	3.12712	0.0255
	0.3	3.15254	0.02574
	0.3	3.17797	0.02608
	0.3	3.20339	0.02652
	0.3	3.22881	0.02703
	0.3	3.25424	0.02759
	0.3	3.27966	0.02819
	0.3	3.30509	0.02883
	0.3	3.33051	0.02947
	0.3	3.35593	0.03013
	0.3	3.38136	0.03078
	0.3	3.40678	0.03142
	0.3	3.4322	0.03204
	0.3	3.45763	0.03264
	0.3	3.48305	0.03321
	0.3	3.50848	0.03374
	0.3	3.5339	0.03423
	0.3	3.55932	0.03467
	0.3	3.58475	0.03508
	0.3	3.61017	0.03543
	0.3	3.63559	0.03573
	0.3	3.66102	0.03597
	0.3	3.68644	0.03617
	0.3	3.71186	0.03631
	0.3	3.73729	0.03639
	0.3	3.76271	0.03642
	0.3	3.78814	0.03639
	0.3	3.81356	0.03631
	0.3	3.83898	0.03618
	0.3	3.86441	0.036
	0.3	3.88983	0.03577
	0.3	3.91525	0.03549
	0.3	3.94068	0.03517
	0.3	3.9661	0.0348
	0.3	3.99153	0.03439
	0.3	4.01695	0.03395
	0.3	4.04237	0.03347
	0.3	4.0678	0.03296
	0.3	4.09322	0.03243
	0.3	4.11864	0.03186
	0.3	4.14407	0.03128
	0.3	4.16949	0.03067
	0.3	4.19492	0.03005
	0.3	4.22034	0.02942
	0.3	4.24576	0.02877
	0.3	4.27119	0.02812
	0.3	4.29661	0.02747
	0.3	4.32203	0.02681
	0.3	4.34746	0.02615
	0.3	4.37288	0.0255
	0.3	4.39831	0.02485
	0.3	4.42373	0.02421
	0.3	4.44915	0.02357
	0.3	4.47458	0.02295
	0.3	4.5	0.02234
	0.3	4.52542	0.02175
	0.3	4.55085	0.02117
	0.3	4.57627	0.02061
	0.3	4.6017	0.02006
	0.3	4.62712	0.01953
	0.3	4.65254	0.01902
	0.3	4.67797	0.01852
	0.3	4.70339	0.01804
	0.3	4.72881	0.01758
	0.3	4.75424	0.01714
	0.3	4.77966	0.01671
	0.3	4.80509	0.0163
	0.3	4.83051	0.0159
	0.3	4.85593	0.01552
	0.3	4.88136	0.01515
	0.3	4.90678	0.01479
	0.3	4.9322	0.01444
	0.3	4.95763	0.01411
	0.3	4.98305	0.01378
	0.3	5.00848	0.01346
	0.3	5.0339	0.01316
	0.3	5.05932	0.01285
	0.3	5.08475	0.01256
	0.3	5.11017	0.01227
	0.3	5.13559	0.01198
	0.3	5.16102	0.0117
	0.3	5.18644	0.01142
	0.3	5.21186	0.01115
	0.3	5.23729	0.01088
	0.3	5.26271	0.01061
	0.3	5.28814	0.01035
	0.3	5.31356	0.01009
	0.3	5.33898	0.00983
	0.3	5.36441	0.00957
	0.3	5.38983	0.00931
	0.3	5.41525	0.00906
	0.3	5.44068	0.00881
	0.3	5.4661	0.00856
	0.3	5.49153	0.00831
	0.3	5.51695	0.00807
	0.3	5.54237	0.00783
	0.3	5.5678	0.00759
	0.3	5.59322	0.00735
	0.3	5.61864	0.00712
	0.3	5.64407	0.00689
	0.3	5.66949	0.00666
	0.3	5.69492	0.00643
	0.3	5.72034	0.00621
	0.3	5.74576	0.006
	0.3	5.77119	0.00579
	0.3	5.79661	0.00558
	0.3	5.82203	0.00538
	0.3	5.84746	0.00518
	0.3	5.87288	0.00499
	0.3	5.89831	0.0048
	0.3	5.92373	0.00462
	0.3	5.94915	0.00444
	0.3	5.97458	0.00428
	0.3	6	0.00412
	0.35	0	0.0041
	0.35	0.02542	0.00947
	0.35	0.05085	0.01423
	0.35	0.07627	0.01863
	0.35	0.1017	0.02254
	0.35	0.12712	0.02551
	0.35	0.15254	0.02707
	0.35	0.17797	0.02694
	0.35	0.20339	0.02512
	0.35	0.22881	0.02204
	0.35	0.25424	0.01882
	0.35	0.27966	0.01736
	0.35	0.30509	0.01909
	0.35	0.33051	0.023
	0.35	0.35593	0.02697
	0.35	0.38136	0.02946
	0.35	0.40678	0.02979
	0.35	0.4322	0.02853
	0.35	0.45763	0.02853
	0.35	0.48305	0.03457
	0.35	0.50848	0.04856
	0.35	0.5339	0.06849
	0.35	0.55932	0.09188
	0.35	0.58475	0.11662
	0.35	0.61017	0.1409
	0.35	0.63559	0.16311
	0.35	0.66102	0.18205
	0.35	0.68644	0.19702
	0.35	0.71186	0.20807
	0.35	0.73729	0.21613
	0.35	0.76271	0.22311
	0.35	0.78814	0.2317
	0.35	0.81356	0.24486
	0.35	0.83898	0.26491
	0.35	0.86441	0.29285
	0.35	0.88983	0.32833
	0.35	0.91525	0.37015
	0.35	0.94068	0.41696
	0.35	0.9661	0.46768
	0.35	0.99153	0.52167
	0.35	1.01695	0.57868
	0.35	1.04237	0.63869
	0.35	1.0678	0.70163
	0.35	1.09322	0.76719
	0.35	1.11864	0.83462
	0.35	1.14407	0.90265
	0.35	1.16949	0.96958
	0.35	1.19492	1.03333
	0.35	1.22034	1.09168
	0.35	1.24576	1.1424
	0.35	1.27119	1.18345
	0.35	1.29661	1.21315
	0.35	1.32203	1.23024
	0.35	1.34746	1.23401
	0.35	1.37288	1.22424
	0.35	1.39831	1.20129
	0.35	1.42373	1.16596
	0.35	1.44915	1.11949
	0.35	1.47458	1.06344
	0.35	1.5	0.99962
	0.35	1.52542	0.92997
	0.35	1.55085	0.85648
	0.35	1.57627	0.78113
	0.35	1.6017	0.70582
	0.35	1.62712	0.6323
	0.35	1.65254	0.56218
	0.35	1.67797	0.49693
	0.35	1.70339	0.43784
	0.35	1.72881	0.38604
	0.35	1.75424	0.34246
	0.35	1.77966	0.30772
	0.35	1.80509	0.282
	0.35	1.83051	0.26479
	0.35	1.85593	0.25495
	0.35	1.88136	0.25081
	0.35	1.90678	0.25053
	0.35	1.9322	0.25242
	0.35	1.95763	0.25511
	0.35	1.98305	0.2576
	0.35	2.00848	0.25919
	0.35	2.0339	0.25945
	0.35	2.05932	0.25816
	0.35	2.08475	0.25521
	0.35	2.11017	0.25063
	0.35	2.13559	0.24449
	0.35	2.16102	0.23696
	0.35	2.18644	0.2282
	0.35	2.21186	0.21844
	0.35	2.23729	0.20789
	0.35	2.26271	0.19678
	0.35	2.28814	0.18532
	0.35	2.31356	0.17374
	0.35	2.33898	0.1622
	0.35	2.36441	0.1509
	0.35	2.38983	0.13996
	0.35	2.41525	0.12951
	0.35	2.44068	0.11963
	0.35	2.4661	0.11037
	0.35	2.49153	0.10178
	0.35	2.51695	0.09387
	0.35	2.54237	0.08661
	0.35	2.5678	0.07998
	0.35	2.59322	0.07395
	0.35	2.61864	0.06845
	0.35	2.64407	0.06345
	0.35	2.66949	0.05889
	0.35	2.69492	0.05473
	0.35	2.72034	0.05092
	0.35	2.74576	0.04743
	0.35	2.77119	0.04425
	0.35	2.79661	0.04134
	0.35	2.82203	0.03869
	0.35	2.84746	0.03631
	0.35	2.87288	0.03419
	0.35	2.89831	0.03232
	0.35	2.92373	0.03071
	0.35	2.94915	0.02936
	0.35	2.97458	0.02825
	0.35	3	0.0274
	0.35	3.02542	0.02678
	0.35	3.05085	0.02639
	0.35	3.07627	0.0262
	0.35	3.1017	0.02619
	0.35	3.12712	0.02635
	0.35	3.15254	0.02664
	0.35	3.17797	0.02704
	0.35	3.20339	0.02755
	0.35	3.22881	0.02813
	0.35	3.25424	0.02876
	0.35	3.27966	0.02944
	0.35	3.30509	0.03015
	0.35	3.33051	0.03088
	0.35	3.35593	0.03161
	0.35	3.38136	0.03234
	0.35	3.40678	0.03305
	0.35	3.4322	0.03375
	0.35	3.45763	0.03442
	0.35	3.48305	0.03505
	0.35	3.50848	0.03565
	0.35	3.5339	0.03621
	0.35	3.55932	0.03672
	0.35	3.58475	0.03718
	0.35	3.61017	0.03759
	0.35	3.63559	0.03795
	0.35	3.66102	0.03825
	0.35	3.68644	0.03849
	0.35	3.71186	0.03868
	0.35	3.73729	0.03881
	0.35	3.76271	0.03888
	0.35	3.78814	0.03889
	0.35	3.81356	0.03885
	0.35	3.83898	0.03875
	0.35	3.86441	0.03859
	0.35	3.88983	0.03839
	0.35	3.91525	0.03813
	0.35	3.94068	0.03782
	0.35	3.9661	0.03747
	0.35	3.99153	0.03708
	0.35	4.01695	0.03665
	0.35	4.04237	0.03617
	0.35	4.0678	0.03567
	0.35	4.09322	0.03513
	0.35	4.11864	0.03456
	0.35	4.14407	0.03397
	0.35	4.16949	0.03336
	0.35	4.19492	0.03272
	0.35	4.22034	0.03207
	0.35	4.24576	0.03141
	0.35	4.27119	0.03074
	0.35	4.29661	0.03006
	0.35	4.32203	0.02938
	0.35	4.34746	0.0287
	0.35	4.37288	0.02802
	0.35	4.39831	0.02734
	0.35	4.42373	0.02667
	0.35	4.44915	0.026
	0.35	4.47458	0.02535
	0.35	4.5	0.02471
	0.35	4.52542	0.02408
	0.35	4.55085	0.02346
	0.35	4.57627	0.02286
	0.35	4.6017	0.02228
	0.35	4.62712	0.02171
	0.35	4.65254	0.02116
	0.35	4.67797	0.02063
	0.35	4.70339	0.02011
	0.35	4.72881	0.01961
	0.35	4.75424	0.01913
	0.35	4.77966	0.01866
	0.35	4.80509	0.01821
	0.35	4.83051	0.01777
	0.35	4.85593	0.01735
	0.35	4.88136	0.01694
	0.35	4.90678	0.01655
	0.35	4.9322	0.01616
	0.35	4.95763	0.01579
	0.35	4.98305	0.01543
	0.35	5.00848	0.01507
	0.35	5.0339	0.01473
	0.35	5.05932	0.01439
	0.35	5.08475	0.01406
	0.35	5.11017	0.01373
	0.35	5.13559	0.01342
	0.35	5.16102	0.0131
	0.35	5.18644	0.01279
	0.35	5.21186	0.01249
	0.35	5.23729	0.01219
	0.35	5.26271	0.01189
	0.35	5.28814	0.0116
	0.35	5.31356	0.0113
	0.35	5.33898	0.01102
	0.35	5.36441	0.01073
	0.35	5.38983	0.01045
	0.35	5.41525	0.01017
	0.35	5.44068	0.00989
	0.35	5.4661	0.00962
	0.35	5.49153	0.00934
	0.35	5.51695	0.00907
	0.35	5.54237	0.00881
	0.35	5.5678	0.00855
	0.35	5.59322	0.00829
	0.35	5.61864	0.00803
	0.35	5.64407	0.00778
	0.35	5.66949	0.00753
	0.35	5.69492	0.00729
	0.35	5.72034	0.00705
	0.35	5.74576	0.00682
	0.35	5.77119	0.00659
	0.35	5.79661	0.00636
	0.35	5.82203	0.00614
	0.35	5.84746	0.00593
	0.35	5.87288	0.00572
	0.35	5.89831	0.00552
	0.35	5.92373	0.00532
	0.35	5.94915	0.00513
	0.35	5.97458	0.00495
	0.35	6	0.00478
	0.4	0	0.0041
	0.4	0.02542	0.00947
	0.4	0.05085	0.01423
	0.4	0.07627	0.01863
	0.4	0.1017	0.02254
	0.4	0.12712	0.02551
	0.4	0.15254	0.02708
	0.4	0.17797	0.02696
	0.4	0.20339	0.02514
	0.4	0.22881	0.02207
	0.4	0.25424	0.01885
	0.4	0.27966	0.0174
	0.4	0.30509	0.01914
	0.4	0.33051	0.02306
	0.4	0.35593	0.02704
	0.4	0.38136	0.02954
	0.4	0.40678	0.0299
	0.4	0.4322	0.02867
	0.4	0.45763	0.02871
	0.4	0.48305	0.03479
	0.4	0.50848	0.04882
	0.4	0.5339	0.06881
	0.4	0.55932	0.09227
	0.4	0.58475	0.1171
	0.4	0.61017	0.14147
	0.4	0.63559	0.16377
	0.4	0.66102	0.18277
	0.4	0.68644	0.19777
	0.4	0.71186	0.20881
	0.4	0.73729	0.21681
	0.4	0.76271	0.2237
	0.4	0.78814	0.23219
	0.4	0.81356	0.24528
	0.4	0.83898	0.26534
	0.4	0.86441	0.2934
	0.4	0.88983	0.3291
	0.4	0.91525	0.37123
	0.4	0.94068	0.41841
	0.4	0.9661	0.46956
	0.4	0.99153	0.52403
	0.4	1.01695	0.58158
	0.4	1.04237	0.64219
	0.4	1.0678	0.70584
	0.4	1.09322	0.77222
	0.4	1.11864	0.84058
	0.4	1.14407	0.90969
	0.4	1.16949	0.97781
	0.4	1.19492	1.04284
	0.4	1.22034	1.10252
	0.4	1.24576	1.15457
	0.4	1.27119	1.19692
	0.4	1.29661	1.22781
	0.4	1.32203	1.24596
	0.4	1.34746	1.25058
	0.4	1.37288	1.24145
	0.4	1.39831	1.21887
	0.4	1.42373	1.18366
	0.4	1.44915	1.13702
	0.4	1.47458	1.08054
	0.4	1.5	1.01602
	0.4	1.52542	0.94545
	0.4	1.55085	0.87083
	0.4	1.57627	0.79419
	0.4	1.6017	0.71744
	0.4	1.62712	0.64239
	0.4	1.65254	0.5707
	0.4	1.67797	0.50386
	0.4	1.70339	0.44322
	0.4	1.72881	0.38995
	0.4	1.75424	0.34504
	0.4	1.77966	0.30922
	0.4	1.80509	0.28271
	0.4	1.83051	0.26508
	0.4	1.85593	0.25519
	0.4	1.88136	0.25129
	0.4	1.90678	0.25146
	0.4	1.9322	0.25392
	0.4	1.95763	0.25723
	0.4	1.98305	0.26032
	0.4	2.00848	0.26248
	0.4	2.0339	0.26325
	0.4	2.05932	0.2624
	0.4	2.08475	0.25981
	0.4	2.11017	0.2555
	0.4	2.13559	0.24956
	0.4	2.16102	0.24214
	0.4	2.18644	0.23344
	0.4	2.21186	0.22365
	0.4	2.23729	0.21302
	0.4	2.26271	0.20177
	0.4	2.28814	0.19014
	0.4	2.31356	0.17833
	0.4	2.33898	0.16655
	0.4	2.36441	0.15498
	0.4	2.38983	0.14377
	0.4	2.41525	0.13304
	0.4	2.44068	0.12289
	0.4	2.4661	0.11338
	0.4	2.49153	0.10454
	0.4	2.51695	0.0964
	0.4	2.54237	0.08894
	0.4	2.5678	0.08213
	0.4	2.59322	0.07594
[truncated: 69,338 more rows]

## Sheet: Fig 2i
	k	R	Intensity
	0	0	0.00793
	0	0.02532	0.01783
	0	0.05063	0.02516
	0	0.07595	0.03065
	0	0.10127	0.03499
	0	0.12658	0.03841
	0	0.1519	0.04097
	0	0.17722	0.04281
	0	0.20253	0.04413
	0	0.22785	0.04523
	0	0.25317	0.04639
	0	0.27848	0.04783
	0	0.3038	0.04955
	0	0.32911	0.05133
	0	0.35443	0.05276
	0	0.37975	0.05338
	0	0.40506	0.05283
	0	0.43038	0.05089
	0	0.4557	0.04763
	0	0.48101	0.04344
	0	0.50633	0.0391
	0	0.53165	0.03577
	0	0.55696	0.03455
	0	0.58228	0.03576
	0	0.6076	0.03857
	0	0.63291	0.0417
	0	0.65823	0.04408
	0	0.68354	0.04534
	0	0.70886	0.04588
	0	0.73418	0.04709
	0	0.75949	0.051
	0	0.78481	0.05918
	0	0.81013	0.07169
	0	0.83544	0.08737
	0	0.86076	0.10461
	0	0.88608	0.12181
	0	0.91139	0.13757
	0	0.93671	0.15069
	0	0.96203	0.16023
	0	0.98734	0.16557
	0	1.01266	0.16645
	0	1.03798	0.16303
	0	1.06329	0.15596
	0	1.08861	0.1464
	0	1.11392	0.13614
	0	1.13924	0.12759
	0	1.16456	0.1234
	0	1.18987	0.12559
	0	1.21519	0.13453
	0	1.24051	0.14889
	0	1.26582	0.16664
	0	1.29114	0.18593
	0	1.31646	0.20542
	0	1.34177	0.22427
	0	1.36709	0.24205
	0	1.39241	0.25865
	0	1.41772	0.27416
	0	1.44304	0.2888
	0	1.46835	0.30288
	0	1.49367	0.31673
	0	1.51899	0.33066
	0	1.5443	0.34498
	0	1.56962	0.3599
	0	1.59494	0.3756
	0	1.62025	0.39215
	0	1.64557	0.40956
	0	1.67089	0.42773
	0	1.6962	0.44647
	0	1.72152	0.46548
	0	1.74684	0.48439
	0	1.77215	0.50277
	0	1.79747	0.52016
	0	1.82279	0.53607
	0	1.8481	0.55005
	0	1.87342	0.56168
	0	1.89873	0.5706
	0	1.92405	0.57654
	0	1.94937	0.5793
	0	1.97468	0.57881
	0	2	0.57503
	0	2.02532	0.56806
	0	2.05063	0.55805
	0	2.07595	0.54522
	0	2.10127	0.52983
	0	2.12658	0.51219
	0	2.1519	0.49265
	0	2.17722	0.47156
	0	2.20253	0.44926
	0	2.22785	0.42611
	0	2.25317	0.40242
	0	2.27848	0.37852
	0	2.3038	0.35469
	0	2.32911	0.33116
	0	2.35443	0.30818
	0	2.37975	0.28591
	0	2.40506	0.26451
	0	2.43038	0.2441
	0	2.4557	0.22477
	0	2.48101	0.20658
	0	2.50633	0.18957
	0	2.53165	0.17373
	0	2.55696	0.15907
	0	2.58228	0.14556
	0	2.6076	0.13315
	0	2.63291	0.12179
	0	2.65823	0.11141
	0	2.68354	0.10196
	0	2.70886	0.09337
	0	2.73418	0.08556
	0	2.75949	0.07847
	0	2.78481	0.07204
	0	2.81013	0.06621
	0	2.83544	0.06093
	0	2.86076	0.05615
	0	2.88608	0.05184
	0	2.91139	0.04795
	0	2.93671	0.04447
	0	2.96203	0.04135
	0	2.98734	0.03859
	0	3.01266	0.03615
	0	3.03798	0.03402
	0	3.06329	0.03217
	0	3.08861	0.03058
	0	3.11392	0.02923
	0	3.13924	0.02809
	0	3.16456	0.02714
	0	3.18987	0.02635
	0	3.21519	0.02569
	0	3.24051	0.02513
	0	3.26582	0.02466
	0	3.29114	0.02425
	0	3.31646	0.02387
	0	3.34177	0.02352
	0	3.36709	0.02317
	0	3.39241	0.02282
	0	3.41772	0.02246
	0	3.44304	0.02206
	0	3.46835	0.02164
	0	3.49367	0.02119
	0	3.51899	0.0207
	0	3.5443	0.02018
	0	3.56962	0.01962
	0	3.59494	0.01903
	0	3.62025	0.0184
	0	3.64557	0.01775
	0	3.67089	0.01707
	0	3.6962	0.01637
	0	3.72152	0.01565
	0	3.74684	0.01492
	0	3.77215	0.01418
	0	3.79747	0.01344
	0	3.82279	0.01269
	0	3.8481	0.01196
	0	3.87342	0.01122
	0	3.89873	0.0105
	0	3.92405	0.0098
	0	3.94937	0.00911
	0	3.97468	0.00845
	0	4	0.0078
	0	4.02532	0.00718
	0	4.05063	0.00659
	0	4.07595	0.00603
	0	4.10127	0.00549
	0	4.12658	0.00499
	0	4.1519	0.00452
	0	4.17722	0.00408
	0	4.20253	0.00368
	0	4.22785	0.00331
	0	4.25317	0.00298
	0	4.27848	0.0027
	0	4.3038	0.00245
	0	4.32911	0.00224
	0	4.35443	0.00208
	0	4.37975	0.00196
	0	4.40506	0.00188
	0	4.43038	0.00183
	0	4.4557	0.00182
	0	4.48101	0.00184
	0	4.50633	0.00187
	0	4.53165	0.00192
	0	4.55696	0.00197
	0	4.58228	0.00203
	0	4.6076	0.0021
	0	4.63291	0.00216
	0	4.65823	0.00223
	0	4.68354	0.00229
	0	4.70886	0.00235
	0	4.73418	0.0024
	0	4.75949	0.00246
	0	4.78481	0.00251
	0	4.81013	0.00256
	0	4.83544	0.0026
	0	4.86076	0.00265
	0	4.88608	0.00269
	0	4.91139	0.00272
	0	4.93671	0.00276
	0	4.96203	0.00279
	0	4.98734	0.00282
	0	5.01266	0.00284
	0	5.03798	0.00286
	0	5.06329	0.00289
	0	5.08861	0.0029
	0	5.11392	0.00292
	0	5.13924	0.00293
	0	5.16456	0.00294
	0	5.18987	0.00295
	0	5.21519	0.00295
	0	5.24051	0.00296
	0	5.26582	0.00295
	0	5.29114	0.00295
	0	5.31646	0.00295
	0	5.34177	0.00294
	0	5.36709	0.00293
	0	5.39241	0.00291
	0	5.41772	0.0029
	0	5.44304	0.00288
	0	5.46835	0.00286
	0	5.49367	0.00283
	0	5.51899	0.00281
	0	5.5443	0.00278
	0	5.56962	0.00275
	0	5.59494	0.00272
	0	5.62025	0.00268
	0	5.64557	0.00265
	0	5.67089	0.00261
	0	5.6962	0.00257
	0	5.72152	0.00253
	0	5.74684	0.00248
	0	5.77215	0.00244
	0	5.79747	0.00239
	0	5.82279	0.00235
	0	5.8481	0.0023
	0	5.87342	0.00225
	0	5.89873	0.0022
	0	5.92405	0.00215
	0	5.94937	0.0021
	0	5.97468	0.00205
	0	6	0.002
	0.05	0	0.00793
	0.05	0.02532	0.01783
	0.05	0.05063	0.02516
	0.05	0.07595	0.03065
	0.05	0.10127	0.035
	0.05	0.12658	0.03842
	0.05	0.1519	0.04099
	0.05	0.17722	0.04284
	0.05	0.20253	0.04418
	0.05	0.22785	0.04528
	0.05	0.25317	0.04646
	0.05	0.27848	0.04792
	0.05	0.3038	0.04966
	0.05	0.32911	0.05146
	0.05	0.35443	0.0529
	0.05	0.37975	0.05355
	0.05	0.40506	0.05302
	0.05	0.43038	0.0511
	0.05	0.4557	0.04786
	0.05	0.48101	0.04369
	0.05	0.50633	0.03937
	0.05	0.53165	0.03606
	0.05	0.55696	0.03486
	0.05	0.58228	0.03609
	0.05	0.6076	0.03894
	0.05	0.63291	0.04209
	0.05	0.65823	0.04453
	0.05	0.68354	0.04584
	0.05	0.70886	0.04646
	0.05	0.73418	0.04775
	0.05	0.75949	0.05175
	0.05	0.78481	0.06003
	0.05	0.81013	0.07267
	0.05	0.83544	0.08849
	0.05	0.86076	0.1059
	0.05	0.88608	0.1233
	0.05	0.91139	0.13925
	0.05	0.93671	0.15254
	0.05	0.96203	0.16222
	0.05	0.98734	0.16764
	0.05	1.01266	0.16854
	0.05	1.03798	0.16505
	0.05	1.06329	0.15782
	0.05	1.08861	0.14802
	0.05	1.11392	0.13745
	0.05	1.13924	0.12856
	0.05	1.16456	0.1241
	0.05	1.18987	0.1262
	0.05	1.21519	0.13528
	0.05	1.24051	0.14999
	0.05	1.26582	0.16824
	0.05	1.29114	0.1881
	0.05	1.31646	0.2082
	0.05	1.34177	0.22767
	0.05	1.36709	0.24608
	0.05	1.39241	0.2633
	0.05	1.41772	0.27943
	0.05	1.44304	0.2947
	0.05	1.46835	0.30943
	0.05	1.49367	0.32395
	0.05	1.51899	0.3386
	0.05	1.5443	0.35366
	0.05	1.56962	0.36938
	0.05	1.59494	0.38591
	0.05	1.62025	0.40334
	0.05	1.64557	0.42166
	0.05	1.67089	0.44077
	0.05	1.6962	0.46045
	0.05	1.72152	0.48042
	0.05	1.74684	0.50029
	0.05	1.77215	0.51961
	0.05	1.79747	0.5379
	0.05	1.82279	0.55467
	0.05	1.8481	0.56945
	0.05	1.87342	0.5818
	0.05	1.89873	0.59135
	0.05	1.92405	0.59782
	0.05	1.94937	0.60101
	0.05	1.97468	0.60081
	0.05	2	0.5972
	0.05	2.02532	0.59028
	0.05	2.05063	0.58018
	0.05	2.07595	0.56713
	0.05	2.10127	0.5514
	0.05	2.12658	0.53333
	0.05	2.1519	0.51324
	0.05	2.17722	0.49151
	0.05	2.20253	0.46849
	0.05	2.22785	0.44456
	0.05	2.25317	0.42004
	0.05	2.27848	0.39527
	0.05	2.3038	0.37054
	0.05	2.32911	0.34611
	0.05	2.35443	0.32221
	0.05	2.37975	0.29904
	0.05	2.40506	0.27676
	0.05	2.43038	0.25549
	0.05	2.4557	0.23534
	0.05	2.48101	0.21637
	0.05	2.50633	0.19861
	0.05	2.53165	0.18209
	0.05	2.55696	0.16678
	0.05	2.58228	0.15268
	0.05	2.6076	0.13972
	0.05	2.63291	0.12787
	0.05	2.65823	0.11705
	0.05	2.68354	0.1072
	0.05	2.70886	0.09825
	0.05	2.73418	0.09012
	0.05	2.75949	0.08275
	0.05	2.78481	0.07607
	0.05	2.81013	0.07001
	0.05	2.83544	0.06453
	0.05	2.86076	0.05958
	0.05	2.88608	0.0551
	0.05	2.91139	0.05107
	0.05	2.93671	0.04745
	0.05	2.96203	0.04422
	0.05	2.98734	0.04134
	0.05	3.01266	0.0388
	0.05	3.03798	0.03657
	0.05	3.06329	0.03463
	0.05	3.08861	0.03295
	0.05	3.11392	0.03152
	0.05	3.13924	0.03031
	0.05	3.16456	0.02929
	0.05	3.18987	0.02843
	0.05	3.21519	0.02771
	0.05	3.24051	0.0271
	0.05	3.26582	0.02657
	0.05	3.29114	0.02611
	0.05	3.31646	0.0257
	0.05	3.34177	0.02531
	0.05	3.36709	0.02493
	0.05	3.39241	0.02454
	0.05	3.41772	0.02414
	0.05	3.44304	0.02372
	0.05	3.46835	0.02327
	0.05	3.49367	0.02279
	0.05	3.51899	0.02227
	0.05	3.5443	0.02172
	0.05	3.56962	0.02112
	0.05	3.59494	0.0205
	0.05	3.62025	0.01984
	0.05	3.64557	0.01915
	0.05	3.67089	0.01843
	0.05	3.6962	0.01769
	0.05	3.72152	0.01693
	0.05	3.74684	0.01616
	0.05	3.77215	0.01538
	0.05	3.79747	0.01459
	0.05	3.82279	0.0138
	0.05	3.8481	0.01302
	0.05	3.87342	0.01224
	0.05	3.89873	0.01147
	0.05	3.92405	0.01072
	0.05	3.94937	0.00999
	0.05	3.97468	0.00928
	0.05	4	0.0086
	0.05	4.02532	0.00794
	0.05	4.05063	0.0073
	0.05	4.07595	0.0067
	0.05	4.10127	0.00613
	0.05	4.12658	0.00559
	0.05	4.1519	0.00509
	0.05	4.17722	0.00462
	0.05	4.20253	0.00419
	0.05	4.22785	0.0038
	0.05	4.25317	0.00345
	0.05	4.27848	0.00314
	0.05	4.3038	0.00287
	0.05	4.32911	0.00265
	0.05	4.35443	0.00246
	0.05	4.37975	0.00232
	0.05	4.40506	0.00222
	0.05	4.43038	0.00216
	0.05	4.4557	0.00213
	0.05	4.48101	0.00212
	0.05	4.50633	0.00214
	0.05	4.53165	0.00217
	0.05	4.55696	0.00222
	0.05	4.58228	0.00227
	0.05	4.6076	0.00233
	0.05	4.63291	0.00239
	0.05	4.65823	0.00245
	0.05	4.68354	0.00251
	0.05	4.70886	0.00256
	0.05	4.73418	0.00262
	0.05	4.75949	0.00267
	0.05	4.78481	0.00273
	0.05	4.81013	0.00277
	0.05	4.83544	0.00282
	0.05	4.86076	0.00286
	0.05	4.88608	0.00291
	0.05	4.91139	0.00294
	0.05	4.93671	0.00298
	0.05	4.96203	0.00301
	0.05	4.98734	0.00305
	0.05	5.01266	0.00307
	0.05	5.03798	0.0031
	0.05	5.06329	0.00312
	0.05	5.08861	0.00314
	0.05	5.11392	0.00316
	0.05	5.13924	0.00318
	0.05	5.16456	0.00319
	0.05	5.18987	0.0032
	0.05	5.21519	0.00321
	0.05	5.24051	0.00322
	0.05	5.26582	0.00322
	0.05	5.29114	0.00322
	0.05	5.31646	0.00322
	0.05	5.34177	0.00321
	0.05	5.36709	0.0032
	0.05	5.39241	0.00319
	0.05	5.41772	0.00318
	0.05	5.44304	0.00316
	0.05	5.46835	0.00314
	0.05	5.49367	0.00312
	0.05	5.51899	0.00309
	0.05	5.5443	0.00306
	0.05	5.56962	0.00303
	0.05	5.59494	0.003
	0.05	5.62025	0.00297
	0.05	5.64557	0.00293
	0.05	5.67089	0.00289
	0.05	5.6962	0.00285
	0.05	5.72152	0.00281
	0.05	5.74684	0.00276
	0.05	5.77215	0.00272
	0.05	5.79747	0.00267
	0.05	5.82279	0.00262
	0.05	5.8481	0.00257
	0.05	5.87342	0.00252
	0.05	5.89873	0.00247
	0.05	5.92405	0.00241
	0.05	5.94937	0.00236
	0.05	5.97468	0.0023
	0.05	6	0.00225
	0.1	0	0.00793
	0.1	0.02532	0.01783
	0.1	0.05063	0.02516
	0.1	0.07595	0.03065
	0.1	0.10127	0.03501
	0.1	0.12658	0.03843
	0.1	0.1519	0.04101
	0.1	0.17722	0.04287
	0.1	0.20253	0.04422
	0.1	0.22785	0.04534
	0.1	0.25317	0.04653
	0.1	0.27848	0.04801
	0.1	0.3038	0.04977
	0.1	0.32911	0.05158
	0.1	0.35443	0.05305
	0.1	0.37975	0.05372
	0.1	0.40506	0.05321
	0.1	0.43038	0.05132
	0.1	0.4557	0.04809
	0.1	0.48101	0.04394
	0.1	0.50633	0.03965
	0.1	0.53165	0.03635
	0.1	0.55696	0.03517
	0.1	0.58228	0.03643
	0.1	0.6076	0.0393
	0.1	0.63291	0.04249
	0.1	0.65823	0.04497
	0.1	0.68354	0.04634
	0.1	0.70886	0.04703
	0.1	0.73418	0.04841
	0.1	0.75949	0.05251
	0.1	0.78481	0.06089
	0.1	0.81013	0.07365
	0.1	0.83544	0.08962
	0.1	0.86076	0.10721
	0.1	0.88608	0.12479
	0.1	0.91139	0.14094
	0.1	0.93671	0.1544
	0.1	0.96203	0.16422
	0.1	0.98734	0.16973
	0.1	1.01266	0.17064
	0.1	1.03798	0.16709
	0.1	1.06329	0.1597
	0.1	1.08861	0.14965
	0.1	1.11392	0.13875
	0.1	1.13924	0.12951
	0.1	1.16456	0.12477
	0.1	1.18987	0.12677
	0.1	1.21519	0.136
	0.1	1.24051	0.15107
	0.1	1.26582	0.16982
	0.1	1.29114	0.19027
	0.1	1.31646	0.21099
	0.1	1.34177	0.23109
	0.1	1.36709	0.25014
	0.1	1.39241	0.26799
	0.1	1.41772	0.28475
	0.1	1.44304	0.30066
	0.1	1.46835	0.31605
	0.1	1.49367	0.33126
	0.1	1.51899	0.34664
	0.1	1.5443	0.36247
	0.1	1.56962	0.379
	0.1	1.59494	0.3964
	0.1	1.62025	0.41473
	0.1	1.64557	0.43399
	0.1	1.67089	0.45407
	0.1	1.6962	0.47474
	0.1	1.72152	0.49571
	0.1	1.74684	0.51657
	0.1	1.77215	0.53686
	0.1	1.79747	0.5561
	0.1	1.82279	0.57377
	0.1	1.8481	0.58938
	0.1	1.87342	0.60248
	0.1	1.89873	0.6127
	0.1	1.92405	0.61973
	0.1	1.94937	0.62336
	0.1	1.97468	0.62348
	0.1	2	0.62007
	0.1	2.02532	0.6132
	0.1	2.05063	0.60302
	0.1	2.07595	0.58976
	0.1	2.10127	0.5737
	0.1	2.12658	0.55518
	0.1	2.1519	0.53454
	0.1	2.17722	0.51215
	0.1	2.20253	0.48841
	0.1	2.22785	0.46367
	0.1	2.25317	0.4383
	0.1	2.27848	0.41263
	0.1	2.3038	0.38698
	0.1	2.32911	0.36161
	0.1	2.35443	0.33677
	0.1	2.37975	0.31267
	0.1	2.40506	0.28947
	0.1	2.43038	0.26732
	0.1	2.4557	0.24631
	0.1	2.48101	0.22653
	0.1	2.50633	0.208
	0.1	2.53165	0.19076
	0.1	2.55696	0.17479
	0.1	2.58228	0.16006
	0.1	2.6076	0.14654
	0.1	2.63291	0.13418
	0.1	2.65823	0.1229
	0.1	2.68354	0.11263
	0.1	2.70886	0.10331
	0.1	2.73418	0.09485
	0.1	2.75949	0.08719
	0.1	2.78481	0.08025
	0.1	2.81013	0.07396
	0.1	2.83544	0.06828
	0.1	2.86076	0.06314
	0.1	2.88608	0.0585
	0.1	2.91139	0.05432
	0.1	2.93671	0.05057
	0.1	2.96203	0.04721
	0.1	2.98734	0.04422
	0.1	3.01266	0.04157
	0.1	3.03798	0.03924
	0.1	3.06329	0.03721
	0.1	3.08861	0.03545
	0.1	3.11392	0.03394
	0.1	3.13924	0.03265
	0.1	3.16456	0.03155
	0.1	3.18987	0.03063
	0.1	3.21519	0.02985
	0.1	3.24051	0.02918
	0.1	3.26582	0.0286
	0.1	3.29114	0.0281
	0.1	3.31646	0.02764
	0.1	3.34177	0.02721
	0.1	3.36709	0.02679
	0.1	3.39241	0.02637
	0.1	3.41772	0.02594
	0.1	3.44304	0.02549
	0.1	3.46835	0.025
	0.1	3.49367	0.02449
	0.1	3.51899	0.02394
	0.1	3.5443	0.02335
	0.1	3.56962	0.02273
	0.1	3.59494	0.02207
	0.1	3.62025	0.02137
	0.1	3.64557	0.02064
	0.1	3.67089	0.01989
	0.1	3.6962	0.01911
	0.1	3.72152	0.01831
	0.1	3.74684	0.01749
	0.1	3.77215	0.01666
	0.1	3.79747	0.01583
	0.1	3.82279	0.01499
	0.1	3.8481	0.01416
	0.1	3.87342	0.01334
	0.1	3.89873	0.01253
	0.1	3.92405	0.01173
	0.1	3.94937	0.01095
	0.1	3.97468	0.01019
	0.1	4	0.00946
	0.1	4.02532	0.00876
	0.1	4.05063	0.00808
	0.1	4.07595	0.00744
	0.1	4.10127	0.00683
	0.1	4.12658	0.00626
	0.1	4.1519	0.00572
	0.1	4.17722	0.00522
	0.1	4.20253	0.00477
	0.1	4.22785	0.00435
	0.1	4.25317	0.00397
	0.1	4.27848	0.00363
	0.1	4.3038	0.00334
	0.1	4.32911	0.00309
	0.1	4.35443	0.00289
	0.1	4.37975	0.00273
	0.1	4.40506	0.00261
	0.1	4.43038	0.00252
	0.1	4.4557	0.00247
	0.1	4.48101	0.00245
	0.1	4.50633	0.00245
	0.1	4.53165	0.00247
	0.1	4.55696	0.0025
	0.1	4.58228	0.00254
	0.1	4.6076	0.00259
	0.1	4.63291	0.00264
	0.1	4.65823	0.00269
	0.1	4.68354	0.00275
	0.1	4.70886	0.0028
	0.1	4.73418	0.00286
	0.1	4.75949	0.00291
	0.1	4.78481	0.00296
	0.1	4.81013	0.00301
	0.1	4.83544	0.00305
	0.1	4.86076	0.0031
	0.1	4.88608	0.00314
	0.1	4.91139	0.00318
	0.1	4.93671	0.00322
	0.1	4.96203	0.00326
	0.1	4.98734	0.00329
	0.1	5.01266	0.00332
	0.1	5.03798	0.00335
	0.1	5.06329	0.00338
	0.1	5.08861	0.0034
	0.1	5.11392	0.00342
	0.1	5.13924	0.00344
	0.1	5.16456	0.00346
	0.1	5.18987	0.00347
	0.1	5.21519	0.00349
	0.1	5.24051	0.0035
	0.1	5.26582	0.0035
	0.1	5.29114	0.0035
	0.1	5.31646	0.0035
	0.1	5.34177	0.0035
	0.1	5.36709	0.0035
	0.1	5.39241	0.00349
	0.1	5.41772	0.00347
	0.1	5.44304	0.00346
	0.1	5.46835	0.00344
	0.1	5.49367	0.00342
	0.1	5.51899	0.0034
	0.1	5.5443	0.00337
	0.1	5.56962	0.00334
	0.1	5.59494	0.00331
	0.1	5.62025	0.00328
	0.1	5.64557	0.00324
	0.1	5.67089	0.0032
	0.1	5.6962	0.00316
	0.1	5.72152	0.00312
	0.1	5.74684	0.00307
	0.1	5.77215	0.00302
	0.1	5.79747	0.00297
	0.1	5.82279	0.00292
	0.1	5.8481	0.00287
	0.1	5.87342	0.00281
	0.1	5.89873	0.00276
	0.1	5.92405	0.0027
	0.1	5.94937	0.00264
	0.1	5.97468	0.00259
	0.1	6	0.00253
	0.15	0	0.00793
	0.15	0.02532	0.01783
	0.15	0.05063	0.02516
	0.15	0.07595	0.03066
	0.15	0.10127	0.03502
	0.15	0.12658	0.03845
	0.15	0.1519	0.04104
	0.15	0.17722	0.0429
	0.15	0.20253	0.04426
	0.15	0.22785	0.04539
	0.15	0.25317	0.04661
	0.15	0.27848	0.0481
	0.15	0.3038	0.04988
	0.15	0.32911	0.05171
	0.15	0.35443	0.0532
	0.15	0.37975	0.05389
	0.15	0.40506	0.0534
	0.15	0.43038	0.05153
	0.15	0.4557	0.04833
	0.15	0.48101	0.04419
	0.15	0.50633	0.03992
	0.15	0.53165	0.03665
	0.15	0.55696	0.03549
	0.15	0.58228	0.03676
	0.15	0.6076	0.03966
	0.15	0.63291	0.04289
	0.15	0.65823	0.04542
	0.15	0.68354	0.04685
	0.15	0.70886	0.04761
	0.15	0.73418	0.04908
	0.15	0.75949	0.05328
	0.15	0.78481	0.06176
	0.15	0.81013	0.07464
	0.15	0.83544	0.09077
	0.15	0.86076	0.10852
	0.15	0.88608	0.1263
	0.15	0.91139	0.14264
	0.15	0.93671	0.15628
	0.15	0.96203	0.16624
	0.15	0.98734	0.17183
	0.15	1.01266	0.17276
	0.15	1.03798	0.16915
	0.15	1.06329	0.16159
	0.15	1.08861	0.15128
	0.15	1.11392	0.14006
	0.15	1.13924	0.13046
	0.15	1.16456	0.12542
	0.15	1.18987	0.12731
	0.15	1.21519	0.13668
	0.15	1.24051	0.15212
	0.15	1.26582	0.17138
	0.15	1.29114	0.19242
	0.15	1.31646	0.21378
	0.15	1.34177	0.23453
	0.15	1.36709	0.25421
	0.15	1.39241	0.27271
	0.15	1.41772	0.29011
	0.15	1.44304	0.30668
	0.15	1.46835	0.32274
	0.15	1.49367	0.33866
	0.15	1.51899	0.35478
	0.15	1.5443	0.3714
	0.15	1.56962	0.38877
	0.15	1.59494	0.40706
	0.15	1.62025	0.42632
	0.15	1.64557	0.44656
	0.15	1.67089	0.46763
	0.15	1.6962	0.48933
	0.15	1.72152	0.51133
	0.15	1.74684	0.53322
	0.15	1.77215	0.55454
	0.15	1.79747	0.57476
	0.15	1.82279	0.59336
	0.15	1.8481	0.60984
	0.15	1.87342	0.62374
	0.15	1.89873	0.63466
	0.15	1.92405	0.64228
	0.15	1.94937	0.64638
	0.15	1.97468	0.64684
	0.15	2	0.64364
	0.15	2.02532	0.63684
	0.15	2.05063	0.62659
	0.15	2.07595	0.61313
	0.15	2.10127	0.59674
	0.15	2.12658	0.57776
	0.15	2.1519	0.55656
	0.15	2.17722	0.53351
	0.15	2.20253	0.50902
	0.15	2.22785	0.48346
	0.15	2.25317	0.45722
	0.15	2.27848	0.43063
	0.15	2.3038	0.40402
	0.15	2.32911	0.37768
	0.15	2.35443	0.35187
	0.15	2.37975	0.32681
	0.15	2.40506	0.30266
	0.15	2.43038	0.27959
	0.15	2.4557	0.2577
	0.15	2.48101	0.23707
	0.15	2.50633	0.21775
	0.15	2.53165	0.19975
	0.15	2.55696	0.18308
	0.15	2.58228	0.16772
	0.15	2.6076	0.15362
	0.15	2.63291	0.14072
	0.15	2.65823	0.12896
	0.15	2.68354	0.11826
	0.15	2.70886	0.10855
	0.15	2.73418	0.09975
	0.15	2.75949	0.09179
	0.15	2.78481	0.08458
	0.15	2.81013	0.07806
	0.15	2.83544	0.07216
	0.15	2.86076	0.06683
	0.15	2.88608	0.06203
	0.15	2.91139	0.0577
	0.15	2.93671	0.05381
	0.15	2.96203	0.05033
	0.15	2.98734	0.04722
	0.15	3.01266	0.04447
	0.15	3.03798	0.04204
	0.15	3.06329	0.03992
	0.15	3.08861	0.03807
	0.15	3.11392	0.03648
	0.15	3.13924	0.03511
	0.15	3.16456	0.03395
	0.15	3.18987	0.03295
	0.15	3.21519	0.03211
	0.15	3.24051	0.03138
	0.15	3.26582	0.03075
	0.15	3.29114	0.0302
	0.15	3.31646	0.02969
	0.15	3.34177	0.02922
	0.15	3.36709	0.02877
	0.15	3.39241	0.02831
	0.15	3.41772	0.02785
	0.15	3.44304	0.02736
	0.15	3.46835	0.02685
	0.15	3.49367	0.0263
	0.15	3.51899	0.02572
	0.15	3.5443	0.0251
	0.15	3.56962	0.02444
	0.15	3.59494	0.02375
	0.15	3.62025	0.02301
	0.15	3.64557	0.02225
	0.15	3.67089	0.02145
	0.15	3.6962	0.02063
	0.15	3.72152	0.01978
	0.15	3.74684	0.01892
	0.15	3.77215	0.01805
	0.15	3.79747	0.01716
	0.15	3.82279	0.01628
	0.15	3.8481	0.0154
	0.15	3.87342	0.01453
	0.15	3.89873	0.01366
	0.15	3.92405	0.01282
	0.15	3.94937	0.01199
	0.15	3.97468	0.01119
	0.15	4	0.01041
	0.15	4.02532	0.00966
	0.15	4.05063	0.00894
	0.15	4.07595	0.00825
	0.15	4.10127	0.00761
	0.15	4.12658	0.00699
	0.15	4.1519	0.00642
	0.15	4.17722	0.00589
	0.15	4.20253	0.0054
	0.15	4.22785	0.00495
	0.15	4.25317	0.00454
	0.15	4.27848	0.00418
	0.15	4.3038	0.00386
	0.15	4.32911	0.00359
	0.15	4.35443	0.00336
	0.15	4.37975	0.00318
	0.15	4.40506	0.00304
	0.15	4.43038	0.00293
	0.15	4.4557	0.00286
	0.15	4.48101	0.00281
	0.15	4.50633	0.0028
	0.15	4.53165	0.0028
	0.15	4.55696	0.00281
	0.15	4.58228	0.00284
	0.15	4.6076	0.00288
	0.15	4.63291	0.00292
	0.15	4.65823	0.00297
	0.15	4.68354	0.00302
	0.15	4.70886	0.00307
	0.15	4.73418	0.00312
	0.15	4.75949	0.00317
	0.15	4.78481	0.00321
	0.15	4.81013	0.00326
	0.15	4.83544	0.00331
	0.15	4.86076	0.00335
	0.15	4.88608	0.0034
	0.15	4.91139	0.00344
	0.15	4.93671	0.00348
	0.15	4.96203	0.00351
	0.15	4.98734	0.00355
	0.15	5.01266	0.00358
	0.15	5.03798	0.00362
	0.15	5.06329	0.00365
	0.15	5.08861	0.00367
	0.15	5.11392	0.0037
	0.15	5.13924	0.00372
	0.15	5.16456	0.00374
	0.15	5.18987	0.00376
	0.15	5.21519	0.00378
	0.15	5.24051	0.00379
	0.15	5.26582	0.0038
	0.15	5.29114	0.00381
	0.15	5.31646	0.00381
	0.15	5.34177	0.00381
	0.15	5.36709	0.00381
	0.15	5.39241	0.0038
	0.15	5.41772	0.00379
	0.15	5.44304	0.00378
	0.15	5.46835	0.00377
	0.15	5.49367	0.00375
	0.15	5.51899	0.00373
	0.15	5.5443	0.0037
	0.15	5.56962	0.00367
	0.15	5.59494	0.00364
	0.15	5.62025	0.00361
	0.15	5.64557	0.00357
	0.15	5.67089	0.00353
	0.15	5.6962	0.00349
	0.15	5.72152	0.00345
	0.15	5.74684	0.0034
	0.15	5.77215	0.00335
	0.15	5.79747	0.0033
	0.15	5.82279	0.00325
	0.15	5.8481	0.00319
	0.15	5.87342	0.00314
	0.15	5.89873	0.00308
	0.15	5.92405	0.00302
	0.15	5.94937	0.00296
	0.15	5.97468	0.00289
	0.15	6	0.00283
	0.2	0	0.00793
	0.2	0.02532	0.01783
	0.2	0.05063	0.02516
	0.2	0.07595	0.03066
	0.2	0.10127	0.03503
	0.2	0.12658	0.03846
	0.2	0.1519	0.04106
	0.2	0.17722	0.04294
	0.2	0.20253	0.0443
	0.2	0.22785	0.04545
	0.2	0.25317	0.04668
	0.2	0.27848	0.04819
	0.2	0.3038	0.04998
	0.2	0.32911	0.05184
	0.2	0.35443	0.05335
	0.2	0.37975	0.05406
	0.2	0.40506	0.0536
	0.2	0.43038	0.05174
	0.2	0.4557	0.04856
	0.2	0.48101	0.04444
	0.2	0.50633	0.04019
	0.2	0.53165	0.03694
	0.2	0.55696	0.03581
	0.2	0.58228	0.0371
	0.2	0.6076	0.04003
	0.2	0.63291	0.0433
	0.2	0.65823	0.04587
	0.2	0.68354	0.04736
	0.2	0.70886	0.0482
	0.2	0.73418	0.04976
	0.2	0.75949	0.05405
	0.2	0.78481	0.06264
	0.2	0.81013	0.07564
	0.2	0.83544	0.09192
	0.2	0.86076	0.10985
	0.2	0.88608	0.12783
	0.2	0.91139	0.14436
	0.2	0.93671	0.15817
	0.2	0.96203	0.16827
	0.2	0.98734	0.17396
	0.2	1.01266	0.1749
	0.2	1.03798	0.17122
	0.2	1.06329	0.1635
	0.2	1.08861	0.15293
	0.2	1.11392	0.14137
	0.2	1.13924	0.13139
	0.2	1.16456	0.12604
	0.2	1.18987	0.12781
	0.2	1.21519	0.13732
	0.2	1.24051	0.15313
	0.2	1.26582	0.17292
	0.2	1.29114	0.19457
	0.2	1.31646	0.21656
	0.2	1.34177	0.23797
	0.2	1.36709	0.25832
	0.2	1.39241	0.27746
	0.2	1.41772	0.29552
	0.2	1.44304	0.31276
	0.2	1.46835	0.32951
	0.2	1.49367	0.34614
	0.2	1.51899	0.36302
	0.2	1.5443	0.38046
	0.2	1.56962	0.39869
	0.2	1.59494	0.41789
	0.2	1.62025	0.43811
	0.2	1.64557	0.45935
	0.2	1.67089	0.48147
	0.2	1.6962	0.50423
	0.2	1.72152	0.5273
	0.2	1.74684	0.55026
	0.2	1.77215	0.57263
	0.2	1.79747	0.59388
	0.2	1.82279	0.61346
	0.2	1.8481	0.63085
	0.2	1.87342	0.64558
	0.2	1.89873	0.65723
	0.2	1.92405	0.66548
	0.2	1.94937	0.67008
	0.2	1.97468	0.67091
	0.2	2	0.66793
	0.2	2.02532	0.66121
	0.2	2.05063	0.65091
	0.2	2.07595	0.63726
	0.2	2.10127	0.62054
	0.2	2.12658	0.6011
	0.2	2.1519	0.57933
	0.2	2.17722	0.55561
	0.2	2.20253	0.53035
	0.2	2.22785	0.50395
	0.2	2.25317	0.4768
	0.2	2.27848	0.44927
	0.2	2.3038	0.42168
	0.2	2.32911	0.39435
	0.2	2.35443	0.36753
	0.2	2.37975	0.34147
	0.2	2.40506	0.31635
	0.2	2.43038	0.29232
	0.2	2.4557	0.26951
	0.2	2.48101	0.248
	0.2	2.50633	0.22785
	0.2	2.53165	0.20908
	0.2	2.55696	0.19169
	0.2	2.58228	0.17565
	0.2	2.6076	0.16094
	0.2	2.63291	0.14749
	0.2	2.65823	0.13523
	0.2	2.68354	0.12408
	0.2	2.70886	0.11398
	0.2	2.73418	0.10483
	0.2	2.75949	0.09655
	0.2	2.78481	0.08906
	0.2	2.81013	0.0823
	0.2	2.83544	0.07618
	0.2	2.86076	0.07067
	0.2	2.88608	0.06569
	0.2	2.91139	0.06121
	0.2	2.93671	0.05718
	0.2	2.96203	0.05358
	0.2	2.98734	0.05036
	0.2	3.01266	0.0475
	0.2	3.03798	0.04497
	0.2	3.06329	0.04276
	0.2	3.08861	0.04082
	0.2	3.11392	0.03915
	0.2	3.13924	0.0377
	0.2	3.16456	0.03646
	0.2	3.18987	0.0354
	0.2	3.21519	0.03449
	0.2	3.24051	0.03371
	0.2	3.26582	0.03303
	0.2	3.29114	0.03242
	0.2	3.31646	0.03187
	0.2	3.34177	0.03136
	0.2	3.36709	0.03087
	0.2	3.39241	0.03037
	0.2	3.41772	0.02987
	0.2	3.44304	0.02936
	0.2	3.46835	0.02881
	0.2	3.49367	0.02823
	0.2	3.51899	0.02762
	0.2	3.5443	0.02697
	0.2	3.56962	0.02627
	0.2	3.59494	0.02554
	0.2	3.62025	0.02477
	0.2	3.64557	0.02396
	0.2	3.67089	0.02312
	0.2	3.6962	0.02225
	0.2	3.72152	0.02136
	0.2	3.74684	0.02045
	0.2	3.77215	0.01953
	0.2	3.79747	0.0186
	0.2	3.82279	0.01767
	0.2	3.8481	0.01673
	0.2	3.87342	0.01581
	0.2	3.89873	0.01489
	0.2	3.92405	0.01399
	0.2	3.94937	0.01312
	0.2	3.97468	0.01226
	0.2	4	0.01143
	0.2	4.02532	0.01064
	0.2	4.05063	0.00987
	0.2	4.07595	0.00914
	0.2	4.10127	0.00845
	0.2	4.12658	0.0078
	0.2	4.1519	0.00719
	0.2	4.17722	0.00662
	0.2	4.20253	0.00609
	0.2	4.22785	0.00561
	0.2	4.25317	0.00517
	0.2	4.27848	0.00478
	0.2	4.3038	0.00444
	0.2	4.32911	0.00414
	0.2	4.35443	0.00389
	0.2	4.37975	0.00368
	0.2	4.40506	0.00351
	0.2	4.43038	0.00338
	0.2	4.4557	0.00329
	0.2	4.48101	0.00322
	0.2	4.50633	0.00318
	0.2	4.53165	0.00317
	0.2	4.55696	0.00317
	0.2	4.58228	0.00318
	0.2	4.6076	0.00321
	0.2	4.63291	0.00324
	0.2	4.65823	0.00327
	0.2	4.68354	0.00331
	0.2	4.70886	0.00336
	0.2	4.73418	0.0034
	0.2	4.75949	0.00345
	0.2	4.78481	0.00349
	0.2	4.81013	0.00354
	0.2	4.83544	0.00358
	0.2	4.86076	0.00362
	0.2	4.88608	0.00367
	0.2	4.91139	0.00371
	0.2	4.93671	0.00375
	0.2	4.96203	0.00379
	0.2	4.98734	0.00383
	0.2	5.01266	0.00386
	0.2	5.03798	0.0039
	0.2	5.06329	0.00393
	0.2	5.08861	0.00396
	0.2	5.11392	0.00399
	0.2	5.13924	0.00402
	0.2	5.16456	0.00404
	0.2	5.18987	0.00407
	0.2	5.21519	0.00408
	0.2	5.24051	0.0041
	0.2	5.26582	0.00412
	0.2	5.29114	0.00413
	0.2	5.31646	0.00413
	0.2	5.34177	0.00414
	0.2	5.36709	0.00414
	0.2	5.39241	0.00414
	0.2	5.41772	0.00413
	0.2	5.44304	0.00412
	0.2	5.46835	0.00411
	0.2	5.49367	0.0041
	0.2	5.51899	0.00408
	0.2	5.5443	0.00405
	0.2	5.56962	0.00403
	0.2	5.59494	0.004
	0.2	5.62025	0.00397
	0.2	5.64557	0.00393
	0.2	5.67089	0.00389
	0.2	5.6962	0.00385
	0.2	5.72152	0.00381
	0.2	5.74684	0.00376
	0.2	5.77215	0.00371
	0.2	5.79747	0.00366
	0.2	5.82279	0.0036
	0.2	5.8481	0.00355
	0.2	5.87342	0.00349
	0.2	5.89873	0.00343
	0.2	5.92405	0.00336
	0.2	5.94937	0.0033
	0.2	5.97468	0.00323
	0.2	6	0.00317
	0.25	0	0.00793
	0.25	0.02532	0.01783
	0.25	0.05063	0.02517
	0.25	0.07595	0.03067
	0.25	0.10127	0.03503
	0.25	0.12658	0.03848
	0.25	0.1519	0.04108
	0.25	0.17722	0.04297
	0.25	0.20253	0.04435
	0.25	0.22785	0.04551
	0.25	0.25317	0.04675
	0.25	0.27848	0.04827
	0.25	0.3038	0.05009
	0.25	0.32911	0.05197
	0.25	0.35443	0.0535
	0.25	0.37975	0.05423
	0.25	0.40506	0.05379
	0.25	0.43038	0.05195
	0.25	0.4557	0.04879
	0.25	0.48101	0.0447
	0.25	0.50633	0.04047
	0.25	0.53165	0.03724
	0.25	0.55696	0.03613
	0.25	0.58228	0.03744
	0.25	0.6076	0.0404
	0.25	0.63291	0.0437
	0.25	0.65823	0.04633
	0.25	0.68354	0.04788
	0.25	0.70886	0.04879
	0.25	0.73418	0.05044
	0.25	0.75949	0.05483
	0.25	0.78481	0.06353
	0.25	0.81013	0.07666
	0.25	0.83544	0.09308
	0.25	0.86076	0.11119
	0.25	0.88608	0.12936
	0.25	0.91139	0.14608
	0.25	0.93671	0.16008
	0.25	0.96203	0.17032
	0.25	0.98734	0.17609
	0.25	1.01266	0.17706
	0.25	1.03798	0.1733
	0.25	1.06329	0.16542
	0.25	1.08861	0.15459
	0.25	1.11392	0.14267
	0.25	1.13924	0.13232
	0.25	1.16456	0.12664
	0.25	1.18987	0.12828
	0.25	1.21519	0.13793
	0.25	1.24051	0.15411
	0.25	1.26582	0.17443
	0.25	1.29114	0.1967
	0.25	1.31646	0.21935
	0.25	1.34177	0.24143
	0.25	1.36709	0.26244
	0.25	1.39241	0.28225
	0.25	1.41772	0.30098
	0.25	1.44304	0.31889
	0.25	1.46835	0.33634
	0.25	1.49367	0.35371
	0.25	1.51899	0.37137
	0.25	1.5443	0.38964
	0.25	1.56962	0.40875
	0.25	1.59494	0.42889
	0.25	1.62025	0.45011
	0.25	1.64557	0.47238
	0.25	1.67089	0.49557
	0.25	1.6962	0.51943
	0.25	1.72152	0.54361
	0.25	1.74684	0.56769
	0.25	1.77215	0.59115
	0.25	1.79747	0.61346
	0.25	1.82279	0.63406
	0.25	1.8481	0.65241
	0.25	1.87342	0.66801
	0.25	1.89873	0.68043
	0.25	1.92405	0.68933
	0.25	1.94937	0.69446
	0.25	1.97468	0.69568
	0.25	2	0.69296
	0.25	2.02532	0.68634
	0.25	2.05063	0.676
	0.25	2.07595	0.66215
	0.25	2.10127	0.64511
	0.25	2.12658	0.62521
	0.25	2.1519	0.60286
	0.25	2.17722	0.57845
	0.25	2.20253	0.55241
	0.25	2.22785	0.52515
	0.25	2.25317	0.49708
	0.25	2.27848	0.46857
	0.25	2.3038	0.43998
	0.25	2.32911	0.41161
	0.25	2.35443	0.38376
	0.25	2.37975	0.35667
	0.25	2.40506	0.33053
	0.25	2.43038	0.30552
	0.25	2.4557	0.28176
	0.25	2.48101	0.25934
	0.25	2.50633	0.23832
	0.25	2.53165	0.21874
	0.25	2.55696	0.2006
	0.25	2.58228	0.18387
	0.25	2.6076	0.16852
	0.25	2.63291	0.15449
	0.25	2.65823	0.14171
	0.25	2.68354	0.1301
	0.25	2.70886	0.11958
	0.25	2.73418	0.11007
	0.25	2.75949	0.10146
	0.25	2.78481	0.09369
	0.25	2.81013	0.08668
	0.25	2.83544	0.08035
	0.25	2.86076	0.07464
	0.25	2.88608	0.06949
	0.25	2.91139	0.06485
	0.25	2.93671	0.06069
	0.25	2.96203	0.05695
	0.25	2.98734	0.05362
	0.25	3.01266	0.05065
	0.25	3.03798	0.04803
	0.25	3.06329	0.04572
	0.25	3.08861	0.0437
	0.25	3.11392	0.04194
	0.25	3.13924	0.04042
	0.25	3.16456	0.03911
	0.25	3.18987	0.03798
	0.25	3.21519	0.03701
	0.25	3.24051	0.03617
	0.25	3.26582	0.03543
	0.25	3.29114	0.03477
	0.25	3.31646	0.03418
	0.25	3.34177	0.03362
	0.25	3.36709	0.03309
	0.25	3.39241	0.03256
	0.25	3.41772	0.03202
	0.25	3.44304	0.03147
	0.25	3.46835	0.03089
	0.25	3.49367	0.03028
	0.25	3.51899	0.02964
	0.25	3.5443	0.02895
	0.25	3.56962	0.02822
	0.25	3.59494	0.02745
	0.25	3.62025	0.02663
	0.25	3.64557	0.02579
	0.25	3.67089	0.0249
	0.25	3.6962	0.02399
	0.25	3.72152	0.02305
	0.25	3.74684	0.0221
	0.25	3.77215	0.02112
	0.25	3.79747	0.02014
	0.25	3.82279	0.01915
	0.25	3.8481	0.01817
	0.25	3.87342	0.01719
	0.25	3.89873	0.01622
	0.25	3.92405	0.01527
	0.25	3.94937	0.01434
	0.25	3.97468	0.01343
	0.25	4	0.01255
	0.25	4.02532	0.0117
	0.25	4.05063	0.01089
	0.25	4.07595	0.01011
	0.25	4.10127	0.00937
	0.25	4.12658	0.00868
	0.25	4.1519	0.00802
	0.25	4.17722	0.00742
	0.25	4.20253	0.00685
	0.25	4.22785	0.00634
	0.25	4.25317	0.00587
	0.25	4.27848	0.00545
	0.25	4.3038	0.00507
	0.25	4.32911	0.00475
	0.25	4.35443	0.00446
	0.25	4.37975	0.00423
	0.25	4.40506	0.00404
	0.25	4.43038	0.00388
	0.25	4.4557	0.00376
	0.25	4.48101	0.00367
	0.25	4.50633	0.00361
	0.25	4.53165	0.00358
	0.25	4.55696	0.00356
	0.25	4.58228	0.00356
	0.25	4.6076	0.00357
	0.25	4.63291	0.00358
	0.25	4.65823	0.00361
	0.25	4.68354	0.00364
	0.25	4.70886	0.00368
	0.25	4.73418	0.00371
	0.25	4.75949	0.00375
	0.25	4.78481	0.00379
	0.25	4.81013	0.00383
	0.25	4.83544	0.00387
	0.25	4.86076	0.00392
	0.25	4.88608	0.00396
	0.25	4.91139	0.004
	0.25	4.93671	0.00404
	0.25	4.96203	0.00408
	0.25	4.98734	0.00412
	0.25	5.01266	0.00416
	0.25	5.03798	0.00419
	0.25	5.06329	0.00423
	0.25	5.08861	0.00427
	0.25	5.11392	0.0043
	0.25	5.13924	0.00433
	0.25	5.16456	0.00436
	0.25	5.18987	0.00438
	0.25	5.21519	0.00441
	0.25	5.24051	0.00443
	0.25	5.26582	0.00445
	0.25	5.29114	0.00446
	0.25	5.31646	0.00448
	0.25	5.34177	0.00449
	0.25	5.36709	0.00449
	0.25	5.39241	0.00449
	0.25	5.41772	0.00449
	0.25	5.44304	0.00449
	0.25	5.46835	0.00448
	0.25	5.49367	0.00447
	0.25	5.51899	0.00445
	0.25	5.5443	0.00443
	0.25	5.56962	0.00441
	0.25	5.59494	0.00438
	0.25	5.62025	0.00435
	0.25	5.64557	0.00432
	0.25	5.67089	0.00428
	0.25	5.6962	0.00424
	0.25	5.72152	0.00419
	0.25	5.74684	0.00415
	0.25	5.77215	0.0041
	0.25	5.79747	0.00404
	0.25	5.82279	0.00399
	0.25	5.8481	0.00393
	0.25	5.87342	0.00387
	0.25	5.89873	0.0038
	0.25	5.92405	0.00374
	0.25	5.94937	0.00367
	0.25	5.97468	0.0036
	0.25	6	0.00353
	0.3	0	0.00793
	0.3	0.02532	0.01783
	0.3	0.05063	0.02517
	0.3	0.07595	0.03067
	0.3	0.10127	0.03504
	0.3	0.12658	0.03849
	0.3	0.1519	0.0411
	0.3	0.17722	0.043
	0.3	0.20253	0.04439
	0.3	0.22785	0.04556
	0.3	0.25317	0.04682
	0.3	0.27848	0.04836
	0.3	0.3038	0.0502
	0.3	0.32911	0.05209
	0.3	0.35443	0.05365
	0.3	0.37975	0.0544
	0.3	0.40506	0.05398
	0.3	0.43038	0.05217
	0.3	0.4557	0.04902
	0.3	0.48101	0.04495
	0.3	0.50633	0.04074
	0.3	0.53165	0.03754
	0.3	0.55696	0.03645
	0.3	0.58228	0.03779
	0.3	0.6076	0.04077
	0.3	0.63291	0.04411
	0.3	0.65823	0.04679
	0.3	0.68354	0.0484
	0.3	0.70886	0.04939
	0.3	0.73418	0.05112
	0.3	0.75949	0.05561
	0.3	0.78481	0.06442
	0.3	0.81013	0.07768
	0.3	0.83544	0.09425
	0.3	0.86076	0.11255
	0.3	0.88608	0.13091
	0.3	0.91139	0.14783
	0.3	0.93671	0.162
	0.3	0.96203	0.17239
	0.3	0.98734	0.17825
	0.3	1.01266	0.17923
	0.3	1.03798	0.1754
	0.3	1.06329	0.16735
	0.3	1.08861	0.15625
	0.3	1.11392	0.14398
	0.3	1.13924	0.13323
	0.3	1.16456	0.12722
	0.3	1.18987	0.12872
	0.3	1.21519	0.1385
	0.3	1.24051	0.15506
	0.3	1.26582	0.17593
	0.3	1.29114	0.19882
	0.3	1.31646	0.22214
	0.3	1.34177	0.24489
	0.3	1.36709	0.26658
	0.3	1.39241	0.28707
	0.3	1.41772	0.30648
	0.3	1.44304	0.32508
	0.3	1.46835	0.34325
	0.3	1.49367	0.36137
	0.3	1.51899	0.37982
	0.3	1.5443	0.39893
	0.3	1.56962	0.41896
	0.3	1.59494	0.44005
	0.3	1.62025	0.46229
	0.3	1.64557	0.48564
	0.3	1.67089	0.50994
	0.3	1.6962	0.53493
	0.3	1.72152	0.56027
	0.3	1.74684	0.5855
	0.3	1.77215	0.61011
	0.3	1.79747	0.63353
	0.3	1.82279	0.65519
	0.3	1.8481	0.67453
	0.3	1.87342	0.69103
	0.3	1.89873	0.70426
	0.3	1.92405	0.71385
	0.3	1.94937	0.71955
	0.3	1.97468	0.72119
	0.3	2	0.71873
	0.3	2.02532	0.71224
	0.3	2.05063	0.70186
	0.3	2.07595	0.68784
	0.3	2.10127	0.67046
	0.3	2.12658	0.65011
	0.3	2.1519	0.62717
	0.3	2.17722	0.60206
	0.3	2.20253	0.57522
	0.3	2.22785	0.54709
	0.3	2.25317	0.51806
	0.3	2.27848	0.48855
	0.3	2.3038	0.45892
	0.3	2.32911	0.4295
	0.3	2.35443	0.40058
	0.3	2.37975	0.37242
	0.3	2.40506	0.34523
	0.3	2.43038	0.3192
	0.3	2.4557	0.29445
	0.3	2.48101	0.27109
	0.3	2.50633	0.24918
	0.3	2.53165	0.22876
	0.3	2.55696	0.20983
	0.3	2.58228	0.19238
	0.3	2.6076	0.17637
	0.3	2.63291	0.16174
	0.3	2.65823	0.14842
	0.3	2.68354	0.13632
	0.3	2.70886	0.12537
	0.3	2.73418	0.11548
	0.3	2.75949	0.10654
	0.3	2.78481	0.09848
	0.3	2.81013	0.09121
	0.3	2.83544	0.08465
	0.3	2.86076	0.07874
	0.3	2.88608	0.07342
	0.3	2.91139	0.06863
	0.3	2.93671	0.06432
	0.3	2.96203	0.06046
	0.3	2.98734	0.05701
	0.3	3.01266	0.05394
	0.3	3.03798	0.05121
	0.3	3.06329	0.04881
	0.3	3.08861	0.0467
	0.3	3.11392	0.04486
	0.3	3.13924	0.04326
	0.3	3.16456	0.04188
	0.3	3.18987	0.04068
	0.3	3.21519	0.03965
	0.3	3.24051	0.03875
	0.3	3.26582	0.03796
	0.3	3.29114	0.03725
	0.3	3.31646	0.03661
	0.3	3.34177	0.03601
	0.3	3.36709	0.03544
	0.3	3.39241	0.03487
	0.3	3.41772	0.0343
	0.3	3.44304	0.03371
	0.3	3.46835	0.0331
	0.3	3.49367	0.03246
	0.3	3.51899	0.03178
	0.3	3.5443	0.03105
	0.3	3.56962	0.03029
	0.3	3.59494	0.02948
	0.3	3.62025	0.02863
	0.3	3.64557	0.02773
	0.3	3.67089	0.02681
	0.3	3.6962	0.02585
	0.3	3.72152	0.02486
	0.3	3.74684	0.02386
	0.3	3.77215	0.02283
	0.3	3.79747	0.02179
	0.3	3.82279	0.02075
	0.3	3.8481	0.01971
	0.3	3.87342	0.01868
	0.3	3.89873	0.01765
	0.3	3.92405	0.01664
	0.3	3.94937	0.01565
	0.3	3.97468	0.01469
	0.3	4	0.01376
	0.3	4.02532	0.01286
	0.3	4.05063	0.01199
	0.3	4.07595	0.01116
	0.3	4.10127	0.01038
	0.3	4.12658	0.00964
	0.3	4.1519	0.00894
	0.3	4.17722	0.00829
	0.3	4.20253	0.00769
	0.3	4.22785	0.00713
	0.3	4.25317	0.00663
	0.3	4.27848	0.00617
	0.3	4.3038	0.00577
	0.3	4.32911	0.00541
	0.3	4.35443	0.0051
	0.3	4.37975	0.00483
	0.3	4.40506	0.00461
	0.3	4.43038	0.00443
	0.3	4.4557	0.00429
	0.3	4.48101	0.00417
	0.3	4.50633	0.00409
	0.3	4.53165	0.00403
	0.3	4.55696	0.00399
	0.3	4.58228	0.00397
	0.3	4.6076	0.00396
	0.3	4.63291	0.00397
	0.3	4.65823	0.00398
	0.3	4.68354	0.004
	0.3	4.70886	0.00402
	0.3	4.73418	0.00405
	0.3	4.75949	0.00408
	0.3	4.78481	0.00412
	0.3	4.81013	0.00415
	0.3	4.83544	0.00419
	0.3	4.86076	0.00423
	0.3	4.88608	0.00427
	0.3	4.91139	0.00431
	0.3	4.93671	0.00435
	0.3	4.96203	0.00439
	0.3	4.98734	0.00443
	0.3	5.01266	0.00447
	0.3	5.03798	0.00451
	0.3	5.06329	0.00455
	0.3	5.08861	0.00458
	0.3	5.11392	0.00462
	0.3	5.13924	0.00466
	0.3	5.16456	0.00469
	0.3	5.18987	0.00472
	0.3	5.21519	0.00475
	0.3	5.24051	0.00478
	0.3	5.26582	0.0048
	0.3	5.29114	0.00482
	0.3	5.31646	0.00484
	0.3	5.34177	0.00485
	0.3	5.36709	0.00486
	0.3	5.39241	0.00487
	0.3	5.41772	0.00487
	0.3	5.44304	0.00487
	0.3	5.46835	0.00487
	0.3	5.49367	0.00486
	0.3	5.51899	0.00485
	0.3	5.5443	0.00483
	0.3	5.56962	0.00481
	0.3	5.59494	0.00479
	0.3	5.62025	0.00476
	0.3	5.64557	0.00473
	0.3	5.67089	0.00469
	0.3	5.6962	0.00465
	0.3	5.72152	0.00461
	0.3	5.74684	0.00456
	0.3	5.77215	0.00451
	0.3	5.79747	0.00446
	0.3	5.82279	0.0044
	0.3	5.8481	0.00434
	0.3	5.87342	0.00428
	0.3	5.89873	0.00421
	0.3	5.92405	0.00414
	0.3	5.94937	0.00407
	0.3	5.97468	0.004
	0.3	6	0.00393
	0.35	0	0.00793
	0.35	0.02532	0.01783
	0.35	0.05063	0.02517
	0.35	0.07595	0.03067
	0.35	0.10127	0.03505
	0.35	0.12658	0.0385
	0.35	0.1519	0.04112
	0.35	0.17722	0.04303
	0.35	0.20253	0.04443
	0.35	0.22785	0.04562
	0.35	0.25317	0.04689
	0.35	0.27848	0.04845
	0.35	0.3038	0.0503
	0.35	0.32911	0.05222
	0.35	0.35443	0.05379
	0.35	0.37975	0.05457
	0.35	0.40506	0.05417
	0.35	0.43038	0.05238
	0.35	0.4557	0.04926
	0.35	0.48101	0.0452
	0.35	0.50633	0.04101
	0.35	0.53165	0.03783
	0.35	0.55696	0.03677
	0.35	0.58228	0.03813
	0.35	0.6076	0.04114
	0.35	0.63291	0.04452
	0.35	0.65823	0.04725
	0.35	0.68354	0.04892
	0.35	0.70886	0.04998
	0.35	0.73418	0.05181
	0.35	0.75949	0.0564
	0.35	0.78481	0.06532
	0.35	0.81013	0.07871
	0.35	0.83544	0.09544
	0.35	0.86076	0.11391
	0.35	0.88608	0.13246
	0.35	0.91139	0.14958
	0.35	0.93671	0.16394
	0.35	0.96203	0.17447
	0.35	0.98734	0.18042
	0.35	1.01266	0.18142
	0.35	1.03798	0.17752
	0.35	1.06329	0.1693
	0.35	1.08861	0.15793
	0.35	1.11392	0.1453
	0.35	1.13924	0.13413
	0.35	1.16456	0.12777
	0.35	1.18987	0.12911
	0.35	1.21519	0.13902
	0.35	1.24051	0.15598
	0.35	1.26582	0.17739
	0.35	1.29114	0.20093
	0.35	1.31646	0.22492
	0.35	1.34177	0.24837
	0.35	1.36709	0.27075
	0.35	1.39241	0.29193
	0.35	1.41772	0.31202
	0.35	1.44304	0.33133
	0.35	1.46835	0.35022
	0.35	1.49367	0.3691
	0.35	1.51899	0.38837
	0.35	1.5443	0.40835
	0.35	1.56962	0.4293
	0.35	1.59494	0.45139
	0.35	1.62025	0.47468
	0.35	1.64557	0.49913
	0.35	1.67089	0.52457
	0.35	1.6962	0.55074
	0.35	1.72152	0.57728
	0.35	1.74684	0.60371
	0.35	1.77215	0.6295
	0.35	1.79747	0.65407
	0.35	1.82279	0.67683
	0.35	1.8481	0.69721
	0.35	1.87342	0.71466
	0.35	1.89873	0.72874
	0.35	1.92405	0.73906
	0.35	1.94937	0.74534
	0.35	1.97468	0.74743
	0.35	2	0.74527
	0.35	2.02532	0.73892
	0.35	2.05063	0.72852
	0.35	2.07595	0.71432
	0.35	2.10127	0.69663
	0.35	2.12658	0.67581
	0.35	2.1519	0.65227
	0.35	2.17722	0.62646
	0.35	2.20253	0.59881
	0.35	2.22785	0.56977
	0.35	2.25317	0.53977
	0.35	2.27848	0.50924
	0.35	2.3038	0.47854
	0.35	2.32911	0.44802
	0.35	2.35443	0.418
	0.35	2.37975	0.38874
	0.35	2.40506	0.36047
	0.35	2.43038	0.33337
	0.35	2.4557	0.3076
	0.35	2.48101	0.28326
	0.35	2.50633	0.26042
	0.35	2.53165	0.23912
	0.35	2.55696	0.21938
	0.35	2.58228	0.20118
	0.35	2.6076	0.18448
	0.35	2.63291	0.16922
	0.35	2.65823	0.15534
	0.35	2.68354	0.14274
	0.35	2.70886	0.13135
	0.35	2.73418	0.12106
	0.35	2.75949	0.11178
	0.35	2.78481	0.10341
	0.35	2.81013	0.09588
	0.35	2.83544	0.08909
	0.35	2.86076	0.08298
	0.35	2.88608	0.07748
	0.35	2.91139	0.07253
	0.35	2.93671	0.06808
	0.35	2.96203	0.06409
	0.35	2.98734	0.06053
	0.35	3.01266	0.05735
	0.35	3.03798	0.05452
	0.35	3.06329	0.05203
	0.35	3.08861	0.04983
	0.35	3.11392	0.04791
	0.35	3.13924	0.04624
	0.35	3.16456	0.04478
	0.35	3.18987	0.04352
	0.35	3.21519	0.04242
	0.35	3.24051	0.04146
	0.35	3.26582	0.04061
	0.35	3.29114	0.03986
	0.35	3.31646	0.03917
	0.35	3.34177	0.03853
	0.35	3.36709	0.03792
	0.35	3.39241	0.03731
	0.35	3.41772	0.03671
	0.35	3.44304	0.03609
	0.35	3.46835	0.03544
	0.35	3.49367	0.03476
	0.35	3.51899	0.03404
	0.35	3.5443	0.03329
	0.35	3.56962	0.03248
	0.35	3.59494	0.03163
	0.35	3.62025	0.03074
	0.35	3.64557	0.02981
	0.35	3.67089	0.02884
	0.35	3.6962	0.02783
	0.35	3.72152	0.0268
	0.35	3.74684	0.02574
	0.35	3.77215	0.02466
	0.35	3.79747	0.02357
	0.35	3.82279	0.02247
	0.35	3.8481	0.02137
	0.35	3.87342	0.02028
	0.35	3.89873	0.01919
	0.35	3.92405	0.01813
	0.35	3.94937	0.01708
	0.35	3.97468	0.01606
	0.35	4	0.01507
	0.35	4.02532	0.01411
	0.35	4.05063	0.01319
	0.35	4.07595	0.01231
	0.35	4.10127	0.01147
	0.35	4.12658	0.01068
	0.35	4.1519	0.00994
	0.35	4.17722	0.00924
	0.35	4.20253	0.0086
	0.35	4.22785	0.008
	0.35	4.25317	0.00746
	0.35	4.27848	0.00697
	0.35	4.3038	0.00653
	0.35	4.32911	0.00614
	0.35	4.35443	0.00579
	0.35	4.37975	0.0055
	0.35	4.40506	0.00524
	0.35	4.43038	0.00503
	0.35	4.4557	0.00486
	0.35	4.48101	0.00472
	0.35	4.50633	0.00461
	0.35	4.53165	0.00453
	0.35	4.55696	0.00447
	0.35	4.58228	0.00443
	0.35	4.6076	0.0044
	0.35	4.63291	0.00439
	0.35	4.65823	0.00438
	0.35	4.68354	0.00439
	0.35	4.70886	0.0044
	0.35	4.73418	0.00442
	0.35	4.75949	0.00444
	0.35	4.78481	0.00447
	0.35	4.81013	0.0045
	0.35	4.83544	0.00453
	0.35	4.86076	0.00456
	0.35	4.88608	0.0046
	0.35	4.91139	0.00464
	0.35	4.93671	0.00467
	0.35	4.96203	0.00471
	0.35	4.98734	0.00475
	0.35	5.01266	0.00479
	0.35	5.03798	0.00484
	0.35	5.06329	0.00488
	0.35	5.08861	0.00492
	0.35	5.11392	0.00496
	0.35	5.13924	0.005
	0.35	5.16456	0.00504
	0.35	5.18987	0.00507
	0.35	5.21519	0.00511
	0.35	5.24051	0.00514
	0.35	5.26582	0.00517
	0.35	5.29114	0.00519
	0.35	5.31646	0.00522
	0.35	5.34177	0.00524
	0.35	5.36709	0.00525
	0.35	5.39241	0.00527
	0.35	5.41772	0.00528
	0.35	5.44304	0.00528
	0.35	5.46835	0.00528
	0.35	5.49367	0.00528
	0.35	5.51899	0.00527
	0.35	5.5443	0.00526
	0.35	5.56962	0.00524
	0.35	5.59494	0.00522
	0.35	5.62025	0.0052
	0.35	5.64557	0.00517
	0.35	5.67089	0.00513
	0.35	5.6962	0.00509
	0.35	5.72152	0.00505
	0.35	5.74684	0.00501
	0.35	5.77215	0.00496
	0.35	5.79747	0.0049
	0.35	5.82279	0.00485
	0.35	5.8481	0.00479
	0.35	5.87342	0.00472
	0.35	5.89873	0.00466
	0.35	5.92405	0.00459
	0.35	5.94937	0.00451
	0.35	5.97468	0.00444
	0.35	6	0.00436
	0.4	0	0.00793
	0.4	0.02532	0.01783
	0.4	0.05063	0.02517
	0.4	0.07595	0.03068
	0.4	0.10127	0.03506
	0.4	0.12658	0.03852
	0.4	0.1519	0.04114
	0.4	0.17722	0.04306
	0.4	0.20253	0.04447
	0.4	0.22785	0.04567
	0.4	0.25317	0.04696
	0.4	0.27848	0.04854
	0.4	0.3038	0.05041
	0.4	0.32911	0.05234
	0.4	0.35443	0.05394
	0.4	0.37975	0.05474
	0.4	0.40506	0.05436
	0.4	0.43038	0.05259
	0.4	0.4557	0.04949
	0.4	0.48101	0.04546
	0.4	0.50633	0.04129
	0.4	0.53165	0.03813
	0.4	0.55696	0.03709
	0.4	0.58228	0.03848
	0.4	0.6076	0.04151
	0.4	0.63291	0.04493
	0.4	0.65823	0.04771
	0.4	0.68354	0.04945
	0.4	0.70886	0.05059
	0.4	0.73418	0.05251
	0.4	0.75949	0.0572
	0.4	0.78481	0.06623
	0.4	0.81013	0.07974
	0.4	0.83544	0.09663
	0.4	0.86076	0.11528
	0.4	0.88608	0.13403
	0.4	0.91139	0.15135
	0.4	0.93671	0.16589
	0.4	0.96203	0.17657
	0.4	0.98734	0.18261
	0.4	1.01266	0.18362
	0.4	1.03798	0.17966
	0.4	1.06329	0.17127
	0.4	1.08861	0.15961
	0.4	1.11392	0.14661
	0.4	1.13924	0.13503
	0.4	1.16456	0.1283
	0.4	1.18987	0.12947
	0.4	1.21519	0.13951
	0.4	1.24051	0.15686
	0.4	1.26582	0.17883
	0.4	1.29114	0.20302
	0.4	1.31646	0.2277
	0.4	1.34177	0.25185
	0.4	1.36709	0.27493
	0.4	1.39241	0.29681
	0.4	1.41772	0.31761
	0.4	1.44304	0.33763
	0.4	1.46835	0.35726
	0.4	1.49367	0.37692
	0.4	1.51899	0.39701
	0.4	1.5443	0.41788
	0.4	1.56962	0.43978
	0.4	1.59494	0.46289
	0.4	1.62025	0.48726
	0.4	1.64557	0.51284
	0.4	1.67089	0.53947
	0.4	1.6962	0.56686
	0.4	1.72152	0.59463
	0.4	1.74684	0.6223
	0.4	1.77215	0.64932
	0.4	1.79747	0.67509
	0.4	1.82279	0.699
	0.4	1.8481	0.72046
	0.4	1.87342	0.73891
	0.4	1.89873	0.75387
	0.4	1.92405	0.76495
	0.4	1.94937	0.77186
	0.4	1.97468	0.77442
	0.4	2	0.77259
	0.4	2.02532	0.76639
	0.4	2.05063	0.75599
	0.4	2.07595	0.74163
	0.4	2.10127	0.72361
	0.4	2.12658	0.70233
	0.4	2.1519	0.67819
	0.4	2.17722	0.65165
	0.4	2.20253	0.62317
	0.4	2.22785	0.59321
	0.4	2.25317	0.56222
	0.4	2.27848	0.53063
	0.4	2.3038	0.49883
	0.4	2.32911	0.46719
	0.4	2.35443	0.43603
	0.4	2.37975	0.40564
[truncated: 69,639 more rows]

## Sheet: Fig 3b
		(CH3)3N		(CH3)2NH		CH3NH2		CH2=NOH		CH3NH2
	Potential	FE	Stdev	FE	Stdev	FE	Stdev	FE	Stdev	Current density	Stdev
	-0.8	0	0	0	0	1.58	0.49112	3.61333	0.70117	0.35333	0.13317
	-0.87	0	0	0.18667	0.14224	3.32333	0.50292	4.61333	1.29574	0.98667	0.20599
	-0.9	0	0	0.33333	0.11015	4.54333	0.46694	6.35	1.3095	1.38333	0.17039
	-0.93	0	0	0.32333	0.15044	5.96333	0.66033	8.57	1.19302	2.02	0.53563
	-0.95	0	0	0.25667	0.09074	6.91	0.59093	4.92667	0.56297	2.77667	0.48993
	-1	0	0	1.12	0.53563	6.64667	0.83512	3.51	1.02591	3.71333	0.78053
	-1.05	0	0	0.51333	0.08083	4.58	0.72746	4.28333	1.2413	3.08	0.45033

## Sheet: Fig 3c
		(CH3)3N		(CH3)2NH		CH3NH2		CH2=NOH		CH3NH2
	Potential	FE	Stdev	FE	Stdev	FE	Stdev	FE	Stdev	Current density	Stdev
	‒0.90 ‒0.20	0	0	0	0	1.85333	0.27209	6.6	0.55651	0.43667	0.1159
	‒0.90	0	0	0.33333	0.11015	4.54333	0.46694	6.35	1.3095	1.38333	0.17039
	‒0.90 ‒1.0	0.06	0.05568	0.64667	0.32929	7.97333	1.95577	6.23333	2.1759	4.21333	0.9029
	‒0.90 ‒1.05	0.08333	0.07638	1.17667	0.20306	7.48667	0.94007	6.11	0.51215	4.76	0.78077
	‒0.90 ‒1.10	0.08	0.06557	0.54	0.24331	6.00333	0.59618	2.97	0.48867	5.55333	0.50521

[truncated: 43 more sheets: Fig 3d, Fig 3e, Fig 3f, Fig 3g, Fig 4a, Fig 4b, Fig 4c, Fig 4d, Fig 5a, Fig 5b, Fig 5c, Fig 5d, Fig 6a, Fig 6b, Fig 6c, Fig 6d, Fig S2, Fig S4, Fig S6, Fig S7 …]
